# Supplementary material for: Worlds Apart – Transcriptome Profiles of Key Oral Microbes in the Periodontal Pocket Compared to Single Laboratory Culture Reflect Synergistic Interactions
Source: Front Microbiol. 2018 Feb 6;9:124. doi: 10.3389/fmicb.2018.00124 (PMC5807917; doi:10.3389/fmicb.2018.00124)
Supplement: TABLE S1 — Legend for each sheet. [file Table_1.XLSX]

## Sheet: 1. vitro reads
Bacteria	Sample	raw reads	cleaned reads
Fnu	Fuso_log_rep1	69972018	55230096
Fnu	Fuso_log_rep2	62659104	49297492
Fnu	Fuso_st_rep1	74261082	56628610
Fnu	Fuso_st_rep2	77132878	60385042
Tde	Td_log_rep1	65447202	43413060
Tde	Td_log_rep2	65717752	43073084
Tde	Td_st10_rep1	58194328	29934072
Tde	Td_st10_rep2	68643148	36725852
Tde	Td_st7_rep1	67866514	44043460
Tde	Td_st7_rep2	69615130	46163184
Pgi	SRR307053	14903646	10409971
Pgi	SRR307054	15386907	8018909
Pgi	SRR307055	21921798	7457950

## Sheet: 2. vivo reads
samples	Pgi	Tde	Fnu
AU_02	119078	45142	32966
AU_05	159204	97352	160816
AU_07	2678	3226	1081226
AU_08	467112	43976	64478
AU_09	528	288	3246
AU_10	790	2366	209622
AU_12	326	510	54946
AU_13	333562	104692	744808
AU_14	218	2844	60258
AU_15	27476	496	129120
AU_16	566	142	29144
AU_17	1630	624	467374
AU_18	410	722	48698
AU_19	254	208	58666

## Sheet: 3. Pgi exp
	periodontitis				in vitro			Annotation
Geneid	AU_02	AU_05	AU_08	AU_13	SRR307053	SRR307054	SRR307055	Strand	Product	Gene	COG
PG0001	28	32	106	130	1508	4946	1876	+	chromosomal replication initiation protein	dnaA	COG0593L
PG0002	6	10	42	21	151	603	328	+	hexapeptide transferase	-	COG1207M
PG0003	4	4	15	9	11	46	152	-	hypothetical protein	-	COG3274S
PG0004	3	12	26	37	141	174	486	+	NAD-dependent deacetylase	-	COG0846K
PG0005	7	15	50	65	97	374	915	-	hypothetical protein	-	COG1408R
PG0006	7	3	41	23	3	125	55	-	MATE efflux family protein	-	COG0534V
PG0007	0	0	0	0	21	98	107	-	hypothetical protein	-	-
PG0008	2	1	0	1	48	143	123	-	ISPg5 transposase Orf2	-	COG2801L
PG0009	1	1	4	2	16	46	82	-	ISPg5 transposase Orf1	-	-
PG0010	61	124	703	482	1083	4185	3426	+	ATP-dependent Clp protease, ATP-binding subunit ClpC	clpC	COG0542O
PG0011	23	13	73	73	384	2275	1722	+	glycosyl hydrolase	-	COG1472G
PG0012	6	4	15	9	194	690	583	+	L-threonine-O-3-phosphate decarboxylase	-	COG0079E
PG0013	4	4	25	13	70	387	239	+	hypothetical protein	-	COG2045HR
PG0016	7	12	53	23	111	794	812	+	sigma-54 dependent DNA-binding response regulator	-	COG2204T
PG0017	3	0	8	14	27	288	339	+	sensor histidine kinase	-	COG5000T
PG0018	3	3	16	16	66	506	727	+	hypothetical protein	-	-
PG0019	0	0	0	0	16	59	34	+	ISPg4 transposase	-	COG3385L
PG0020	2	0	19	24	144	575	355	+	MarR family transcriptional regulator	-	COG1846K
PG0021	10	6	53	20	31	99	353	-	NifR3 family TIM-barrel protein	-	COG0042J
PG0022	10	11	68	35	111	260	537	-	sulfate permease	-	COG0659P
PG0024	0	11	23	21	177	398	1279	+	redox-sensing transcriptional repressor Rex	-	COG2344R
PG0025	8	14	29	37	300	855	972	+	fumarylacetoacetate hydrolase	-	COG0179Q
PG0026	33	23	346	203	648	2231	3691	+	hypothetical protein	-	-
PG0027	16	16	103	110	416	846	5247	+	hypothetical protein	-	-
PG0028	2	1	53	27	134	255	2180	+	2-C-methyl-D-erythritol 2,4-cyclodiphosphate synthase	ispF	COG0245I
PG0029	5	3	7	6	22	77	56
PG0030	0	1	15	13	17	55	94	+	cytidine deaminase	-	COG0295F
PG0031	1	0	3	11	17	75	86	-	hypothetical protein	-	-
PG0032	2	3	22	16	81	243	326	-	beta-mannosidase	-	COG3250G
PG0033	6	12	24	11	93	334	285	-	RmuC domain-containing protein	-	COG1322S
PG0034	27	20	374	162	259	833	901	-	thioredoxin	trx	COG3118O
PG0035	92	86	262	169	418	2701	2799	-	DNA polymerase III subunit alpha	dnaE	COG0587L
PG0037	119	148	193	626	281	1498	954	+	50S ribosomal protein L19	rplS	COG0335J
PG0039	0	0	2	0	0	18	6	+	hypothetical protein	-	-
PG0040	1	27	4	5	11	55	86	+	ISPg5 transposase Orf1	-	-
PG0041	2	0	3	1	51	136	139	+	ISPg5 transposase Orf2	-	COG2801L
PG0042	41	64	365	243	850	3007	5468	+	serine hydroxymethyltransferase	glyA	COG0112E
PG0043	27	12	57	51	338	721	822	+	beta-hexosaminidase	nahA	COG3525G
PG0045	40	29	229	307	321	1692	984	+	heat shock protein 90	htpG	COG0326O
PG0046	13	22	85	56	104	506	783	-	phosphatidate cytidylyltransferase	cdsA	COG0575I
PG0047	30	48	294	136	240	1316	1386	-	cell division protein FtsH	-	COG0465O
PG0048	17	25	71	87	135	481	624	-	GTP-dependent nucleic acid-binding protein EngD	-	COG0012J
PG0049	2	1	9	0	3	7	11	-	hypothetical protein	-	-
PG0050	0	0	0	0	7	57	26	+	ISPg4, transposase	-	COG3385L
PG0052	6	8	19	11	95	353	575	+	sensor histidine kinase	-	COG0642T
PG0053	0	1	0	0	0	0	0	-	hypothetical protein	-	-
PG0054	12	3	91	60	330	1575	1472	+	single-stranded-DNA-specific exonuclease RecJ	recJ	COG0608L
PG0055	9	12	20	18	81	656	386	+	hypothetical protein	-	COG1983KT
PG0056	10	15	125	122	509	2144	2726	+	hypothetical protein	-	-
PG0057	11	5	100	48	198	920	1237	+	nicotinate phosphoribosyltransferase	pncB	COG1488H
PG0058	2	5	20	16	60	242	474	+	nicotinic acid mononucleotide adenylyltransferase	nadD	COG1057H
PG0059	0	0	3	0	40	160	228	+	hypothetical protein	-	-
PG0060	0	1	0	0	3	33	46	+	hypothetical protein	-	-
PG0061	7	2	30	18	109	503	828	+	hypothetical protein	yngK-1	COG1649S
PG0062	5	8	17	14	84	778	1040	+	hypothetical protein	-	COG0507L
PG0063	11	10	38	23	240	637	170	-	outer membrane efflux protein	-	COG1538MU
PG0064	5	17	59	19	106	383	83	-	CzcA family heavy metal efflux protein	-	COG3696P
PG0065	8	4	16	6	39	114	25	-	RND family efflux transporter MFP subunit	-	COG0845M
PG0066	2	0	2	3	13	41	6	-	hypothetical protein	-	-
PG0068	6	11	3	0	1	3	7	+	hypothetical protein	-	-
PG0069	21	15	91	42	173	795	1510	-	hypothetical protein	-	COG0063G
PG0070	9	19	85	44	155	667	1278	-	UDP-N-acetylglucosamine acyltransferase	lpxA	COG1043M
PG0071	32	43	205	98	333	1286	2647	-	bifunctional UDP-3-O-[3-hydroxymyristoyl] N-acetylglucosamine deacetylase/(3R)-hydroxymyristoyl-ACP dehydratase	-	COG0774M
PG0072	21	35	68	71	170	853	1606	-	UDP-3-O-[3-hydroxymyristoyl] glucosamine N-acyltransferase	lpxD	COG1044M
PG0073	13	21	49	25	96	515	374	-	orotidine 5'-monophosphate decarboxylase	-	COG0284F
PG0074	37	31	159	44	126	616	662	-	peptide chain release factor 1	prfA	COG0216J
PG0075	35	22	58	58	221	1183	1141	-	phosphoribosylformylglycinamidine cyclo-ligase	-	COG0150F
PG0076	12	18	33	39	128	714	666	-	N-acetylmuramoyl-L-alanine amidase	-	COG1705NU
PG0078	7	0	3	11	14	45	112	-	hypothetical protein	-	-
PG0079	6	5	20	19	57	94	246	-	abortive infection protein	-	COG1106R
PG0080	0	0	0	0	0	1	0	-	hypothetical protein	-	-
PG0081	10	12	79	33	112	319	723	+	hypothetical protein	-	-
PG0082	3	4	49	11	106	570	338	+	hypothetical protein	-	-
PG0083	6	6	33	19	48	362	235	+	hypothetical protein	-	-
PG0084	11	10	73	27	127	780	560	+	L-serine dehydratase	sda	COG1760E
PG0085	6	9	71	36	70	510	365	+	alpha-galactosidase	-	-
PG0086	31	23	204	143	79	2088	1097	-	DEAD/DEAH box helicase	-	COG0513LKJ
PG0087	33	32	51	61	64	606	473	-	SIS domain-containing protein	-	COG0794M
PG0088	6	4	1	8	29	62	120	+	M16 family peptidase	-	COG0612R
PG0090	162	99	2562	1978	477	4582	2216	+	Dps family protein	-	COG0783P
PG0091	8	9	49	48	76	432	460	-	transporter	-	COG0842V
PG0092	4	10	22	11	83	454	329	-	transporter	-	COG0842V
PG0093	13	7	68	33	126	694	429	-	HlyD family secretion protein	-	COG1566V
PG0094	23	49	62	50	154	1293	860	-	outer membrane efflux protein	-	COG1538MU
PG0095	30	39	79	73	233	1052	1207	-	DNA mismatch repair protein MutS	mutS	COG0249L
PG0097	19	23	112	71	281	720	1028	-	hypothetical protein	-	COG0217S
PG0098	0	0	0	0	1	8	5	-	hypothetical protein	-	-
PG0099	36	25	234	144	544	2270	2510	-	phenylalanyl-tRNA synthetase subunit beta	pheT	COG0072J
PG0100	16	47	1	0	0	0	0	-	hypothetical protein	-	-
PG0101	121	170	1156	1074	1504	13254	19545	+	hypothetical protein	-	-
PG0102	0	3	296	92	601	5662	9650	+	hypothetical protein	-	-
PG0103	16	22	363	148	28	181	97	+	hypothetical protein	-	-
PG0104	12	18	94	76	207	1111	1223	+	DNA topoisomerase III	topB-1	COG0550L
PG0106	4	3	61	86	100	412	366	+	glycosyl transferase	-	COG0472M
PG0108	29	50	92	94	143	707	321	+	UDP-N-acetyl-D-mannosaminuronic acid dehydrogenase	epsD	COG0677M
PG0109	0	2	0	23	78	626	296	+	hypothetical protein	-	-
PG0110	0	0	0	0	69	917	280	+	glycosyl transferase	-	COG0438M
PG0111	0	0	0	0	90	1058	390	+	capsular polysacharride biosynthesis gene	-	COG1541H
PG0112	0	0	28	0	84	1035	326
PG0113	0	0	0	0	27	739	286	+	hypothetical protein	-	COG2746V
PG0114	0	14	0	8	65	1190	434	+	hypothetical protein	-	-
PG0115	0	1	0	3	7	194	64	+	hexapeptide transferase	-	COG1045E
PG0116	0	10	59	0	30	494	127	+	hypothetical protein	-	COG1331O
PG0117	0	0	0	3	18	282	73	+	polysaccharide transport protein	-	-
PG0118	0	5	0	6	16	286	125	+	glycosyl transferase group 2 family protein	-	COG0463M
PG0119	0	5	32	1	18	135	48	+	WecB/TagA/CpsF family glycosyl transferase	-	COG1922M
PG0120	21	11	70	10	38	426	159	+	UDP-N-acetylglucosamine 2-epimerase	epsC	COG0381M
PG0121	33	72	181	370	2030	1794	3996	+	DNA-binding protein HU	hup-1	COG0776L
PG0123	0	8	8	21	53	137	292	+	hypothetical protein	-	-
PG0124	2	4	12	6	25	140	108	-	hypothetical protein	-	COG1739S
PG0125	16	15	36	25	53	159	191	-	hypothetical protein	-	-
PG0126	12	14	17	33	82	312	407	-	type I phosphodiesterase/nucleotide pyrophosphatase	-	COG1524R
PG0127	3	8	5	17	54	259	409	+	ferrochelatase	hemH	COG0276H
PG0128	0	4	9	5	84	587	730	+	hypothetical protein	-	COG3642T
PG0129	7	11	10	11	49	336	484	+	mannosyltransferase	-	COG0438M
PG0130	26	46	66	35	440	1341	993	-	phosphoglyceromutase	gpmA	COG0588G
PG0132	0	0	1	1	0	1	4	+	hypothetical protein	-	-
PG0133	4	1	7	6	43	331	220	-	hypothetical protein	-	-
PG0134	4	9	38	17	142	857	427	-	magnesium transporter	mgtE	COG2239P
PG0135	10	16	25	25	101	684	268	-	dimethyladenosine transferase	ksgA	COG0030J
PG0136	10	1	22	31	146	799	806	+	hypothetical protein	-	-
PG0137	24	28	181	92	469	2001	2368	+	aminoacyl-histidine dipeptidase	pepD-1	COG2195E
PG0138	32	19	147	50	408	1328	2316	+	malonyl CoA-ACP transacylase	fabD	COG0331I
PG0139	7	16	20	14	100	249	1405	-	lytic murein transglycosylase D	-	COG0741M
PG0140	5	5	20	4	59	399	573	-	hypothetical protein	-	-
PG0141	14	19	54	27	82	362	734	-	spoOJ protein	spo0J	COG1475K
PG0142	6	7	21	6	47	252	571	-	SpoOJ regulator protein	soj	COG1192D
PG0143	5	2	22	11	106	520	1023	-	carbon-nitrogen family hydrolase	-	COG0388R
PG0144	12	17	8	18	45	289	645	-	hypothetical protein	-	COG2957E
PG0145	37	54	38	20	0	0	0	+	hypothetical protein	-	-
PG0146	1	11	9	7	35	136	204	-	hypothetical protein	-	-
PG0147	7	6	7	11	137	486	1053	-	hypothetical protein	-	-
PG0148	13	37	91	58	136	530	770	-	sigma-54-dependent transcriptional regulator	-	COG2204T
PG0149	17	15	126	60	103	689	552	-	hypothetical protein	-	-
PG0150	12	28	123	88	215	1073	745	-	hypothetical protein	-	COG0621J
PG0151	21	5	91	34	188	773	781	-	signal recognition particle-docking protein FtsY	ftsY	COG0552U
PG0152	8	12	40	21	132	745	420	-	carboxynorspermidine decarboxylase	nspC	COG0019E
PG0153	26	97	112	47	249	1276	774	-	aspartyl-tRNA synthetase	aspS	COG0173J
PG0155	4	2	1	5	21	84	88	-	riboflavin biosynthesis protein RibD	ribD	COG0117H
PG0156	11	11	13	7	81	222	382	+	HemK family modification methylase	-	COG2890J
PG0157	5	0	8	10	46	172	273	+	regulatory protein RecX	recX	COG2137R
PG0158	6	2	17	7	18	143	248	+	competence protein F-like protein	-	COG1040R
PG0159	37	53	393	217	1058	1710	3254	-	endopeptidase PepO	pepO	COG3590O
PG0160	8	7	42	22	156	547	845	-	hypothetical protein	-	COG1210M
PG0161	11	3	3	4	86	80	669	-	hypothetical protein	-	-
PG0162	9	9	45	39	402	841	2250	-	ECF subfamily RNA polymerase sigma factor	-	COG1595K
PG0163	19	15	72	53	195	1005	1569	-	diphosphate--fructose-6-phosphate 1-phosphotransferase	pfk	COG0205G
PG0164	1	1	15	7	8	77	36	-	hypothetical protein	-	-
PG0165	2	1	32	15	40	232	141	-	heat shock protein 15	hslR	COG1188J
PG0166	5	2	93	44	28	206	140	-	peptidyl-tRNA hydrolase	pth	COG0193J
PG0167	29	27	248	250	353	1230	1306	-	50S ribosomal protein L25	rplY	COG1825J
PG0170	20	21	193	83	317	1306	1704	+	methionyl-tRNA synthetase	metG	COG0143J
PG0171	14	7	92	58	149	833	1082	+	5'-nucleotidase	-	COG0737F
PG0172	4	10	38	23	70	426	633	+	exonuclease	-	COG0847L
PG0173	3	3	48	28	92	152	306	-	transcriptional regulator	-	COG1846K
PG0174	19	11	108	64	40	65	47	-	pyridine nucleotide-disulfide oxidoreductase	-	COG0446R
PG0176	57	4	17	65	1154	5415	411
PG0177	0	0	1	0	10	52	41	+	ISPg4, transposase	-	COG3385L
PG0178	168	0	0	1	6	234	23
PG0179	43	11	365	174	9	85	79	+	hypothetical protein	-	-
PG0180	56	0	0	0	12	104	77	+	putative lipoprotein	-	-
PG0181	23	8	103	65	21	127	98	+	hypothetical protein	-	-
PG0182	156	269	752	569	53	499	306	+	von Willebrand factor A	-	-
PG0183	208	313	2535	1162	127	1223	627	+	putative lipoprotein	-	-
PG0184	2	4	7	11	17	69	50	+	ISPg1, transposase	-	COG3039L
PG0185	22	329	313	1423	17383	48113	13957	+	ragA protein	ragA	COG4771P
PG0186	0	132	2	565	6952	20461	6449	+	lipoprotein RagB	ragB	-
PG0188	62	13	51	70	296	1281	1694	+	putative lipoprotein	-	-
PG0189	9	10	110	75	224	1112	1642	+	hypothetical protein	-	-
PG0190	10	28	68	57	269	1233	1992	+	undecaprenyl pyrophosphate synthase	uppS	COG0020I
PG0191	44	44	215	193	524	2783	5188	+	outer membrane protein	-	COG4775M
PG0192	3	6	160	114	409	902	2172	+	cationic outer membrane protein OmpH	ompH-1	COG2825M
PG0193	36	43	249	243	628	1404	2127	+	cationic outer membrane protein OmpH	ompH-2	COG2825M
PG0194	14	0	5	0	8	64	25	+	ISPg3, transposase	-	-
PG0195	2	5	30	39	1928	3323	4166	+	rubrerythrin	-	COG1592C
PG0196	80	121	777	307	894	2604	3792	+	M16 family peptidase	-	COG0612R
PG0197	0	0	0	0	0	0	0	-	hypothetical protein	-	-
PG0198	3	14	16	21	21	26	63	+	hypothetical protein	-	COG3152S
PG0199	2	2	17	14	22	184	252	-	TatD family protein	-	COG0084L
PG0200	0	2	1	1	6	52	45	-	hypothetical protein	-	COG0759S
PG0201	0	1	26	11	30	125	208	-	ribonuclease P	rnpA	-
PG0202	22	20	69	53	78	307	471	-	uroporphyrinogen-III synthase	-	COG1587H
PG0203	0	0	15	26	27	112	170	-	hypothetical protein	-	-
PG0204	0	1	20	16	25	96	130	-	hypothetical protein	-	-
PG0205	11	16	64	35	138	512	664	-	peptide chain release factor 3	prfC	COG4108J
PG0209	7	2	14	7	54	399	189	+	formate/nitrite transporter	-	COG2116P
PG0210	1	4	27	17	71	538	419	-	precorrin-6x reductase	-	COG1903H
PG0211	3	8	81	47	115	685	546	-	cobalamin biosynthesis protein CbiG/precorrin-4 C11-methyltransferase	cbiGF	COG2875H
PG0212	1	3	18	6	81	527	325	-	precorrin-6Y C5,15-methyltransferase	cobL	COG2241H
PG0213	12	3	31	21	129	799	402	-	precorrin-3 methylase/precorrin-8X methylmutase	-	COG1010H
PG0214	3	0	3	3	78	39	556	+	ECF subfamily RNA polymerase sigma factor	-	COG1595K
PG0215	0	0	5	2	69	53	353	+	hypothetical protein	-	-
PG0216	0	3	2	3	52	30	342	+	hypothetical protein	-	-
PG0217	3	3	21	5	138	71	888	+	hypothetical protein	-	-
PG0218	2	2	31	8	156	71	1085	+	hypothetical protein	-	-
PG0219	0	0	6	0	2	11	18	-	hypothetical protein	-	COG3597S
PG0221	2	0	2	0	1	4	0	-	hypothetical protein	-	-
PG0222	29	0	1	0	0	4	3	-	histone-like family DNA-binding protein	-	COG0776L
PG0223	5	1	3	6	104	242	130	-	exonuclease	-	COG0847L
PG0224	23	9	16	35	76	131	115	-	hypothetical protein	-	COG2095U
PG0225	0	0	0	0	8	65	43	-	ISPg4, transposase	-	COG3385L
PG0226	29	71	121	45	556	1419	1161	-	transglutaminase	-	COG1305E
PG0227	6	2	30	22	120	354	325	-	DNA repair protein RadA	radA	COG1066O
PG0228	5	8	15	21	87	220	170	-	DdaH family protein	-	COG1834E
PG0229	0	3	0	0	1	6	2	+	hypothetical protein	-	-
PG0230	19	16	41	88	239	645	990	+	putative translaldolase	-	COG0176G
PG0231	3	3	23	14	71	316	518	+	hypothetical protein	-	COG3876S
PG0232	53	73	223	229	1503	3989	3086	-	zinc carboxypeptidase	-	COG3291R
PG0234	14	3	11	14	34	156	145	-	hypothetical protein	-	-
PG0235	11	14	31	27	57	321	507	+	carboxyl-terminal protease	-	COG0793M
PG0236	12	10	28	21	177	445	1769	+	hypothetical protein	-	-
PG0237	4	12	8	13	46	108	379	+	uracil-DNA glycosylase	ung	COG0692L
PG0240	5	1	23	10	23	215	172	-	HAD superfamily hydrolase	-	COG1011R
PG0241	106	118	292	258	1815	2839	11281	-	putative lipoprotein	-	COG1196D
PG0242	23	43	115	85	709	2469	5655	-	hypothetical protein	-	COG0313R
PG0243	40	14	85	61	803	2729	6733	-	hypothetical protein	-	-
PG0245	30	19	93	48	1102	1609	1248	-	universal stress protein	-	COG0589T
PG0246	11	4	94	116	559	1189	1882	-	hypothetical protein	-	-
PG0248	0	4	2	3	22	215	155	-	translation initation factor SUI1	-	COG0023J
PG0249	89	76	261	176	1872	5777	6875	-	oxaloacetate decarboxylase	-	COG5016C
PG0250	2	0	0	0	0	14	3	-	hypothetical protein	-	-
PG0253	10	56	51	64	110	716	588	+	hypothetical protein	-	COG0779S
PG0254	30	45	272	165	484	2524	1930	+	transcription elongation factor NusA	nusA	COG0195K
PG0255	116	140	519	346	878	4169	4666	+	translation initiation factor IF-2	infB	COG0532J
PG0256	2	2	21	6	46	202	145	+	CvpA family protein	-	-
PG0257	37	34	211	187	258	1289	698	+	cysteine desulfurase activator complex subunit SufB	-	COG0719O
PG0258	21	17	237	101	245	1308	455	+	ABC transporter ATP-binding protein	-	COG0396O
PG0259	21	11	213	109	276	1821	1114	+	hypothetical protein	-	COG0719O
PG0261	8	0	3	0	13	59	29	-	ISPg3, transposase	-	-
PG0263	23	12	161	90	657	1835	4610	+	tyrosyl-tRNA synthetase	tyrS	COG0162J
PG0264	4	0	66	32	141	540	1333	+	glycosyl transferase group 2 family protein	-	COG1216R
PG0265	0	0	2	1	0	2	3	-	hypothetical protein	-	-
PG0267	17	17	231	125	382	1178	1389	+	arginyl-tRNA synthetase	argS	COG0018J
PG0268	5	8	71	31	237	682	1176	+	tRNA-specific 2-thiouridylase MnmA	mnmA	COG0482J
PG0269	2	5	22	9	118	362	738	+	exodeoxyribonuclease III	xth	COG0708L
PG0270	14	12	25	22	134	360	803	+	redox-sensitive transcriptional activator OxyR	oxyR	COG0583K
PG0271	2	0	8	14	51	146	342	+	ssDNA-binding protein	ssb	COG0629L
PG0272	4	12	43	46	100	576	1150	+	hypothetical protein	-	COG1253R
PG0273	9	1	3	5	14	81	206	+	4'-phosphopantetheinyl transferase	-	COG2091H
PG0274	2	7	1	2	0	9	15	+	hypothetical protein	-	-
PG0275	47	56	237	123	136	309	419	-	thioredoxin family protein	-	COG3118O
PG0276	9	13	66	78	735	2627	4203	-	hypothetical protein	-	-
PG0277	2	0	0	1	42	199	162	+	ISPg2, transposase	-	COG5433L
PG0278	12	2	11	13	23	109	69	+	hypothetical protein	-	-
PG0279	22	17	82	71	301	1054	1819	-	malic enzyme	maeB	COG0281C
PG0280	0	0	3	1	15	18	62	-	ABC transporter permease	-	COG0577V
PG0281	3	0	1	2	12	8	32	-	ABC transporter permease	-	COG0577V
PG0282	0	0	0	0	15	7	24	-	ABC transporter ATP-binding protein	-	COG1136V
PG0283	1	0	1	2	15	19	47	-	RND family efflux transporter MFP subunit	-	COG1566V
PG0285	0	0	0	1	10	7	12	+	hypothetical protein	-	COG1538MU
PG0286	22	62	98	55	67	201	488	+	hypothetical protein	-	-
PG0287	5	6	53	31	288	533	2987	+	hypothetical protein	-	-
PG0288	25	26	80	73	483	815	4740	+	putative lipoprotein	-	COG1262S
PG0289	11	14	153	71	460	527	3932	+	hypothetical protein	-	-
PG0290	41	47	146	75	608	1202	8893	+	hypothetical protein	-	-
PG0291	21	32	133	87	592	1019	8927	+	hypothetical protein	-	-
PG0292	38	26	20	21	50	109	456
PG0293	51	52	270	342	806	1008	2710	-	secretion activator protein	-	COG3926R
PG0294	4	1	7	7	36	254	240	-	glycosyl transferase group 2 family protein	-	COG1216R
PG0295	3	11	21	3	119	462	524	-	DNA processing protein DprA	dprA	COG0758LU
PG0296	44	51	203	129	667	1874	2717	-	phosphoribosylformylglycinamidine synthase	-	COG0046F
PG0297	0	0	0	1	8	6	25	-	hypothetical protein	-	-
PG0300	3	1	11	13	54	96	191	+	hypothetical protein	-	COG1729S
PG0302	9	1	13	25	143	563	804	+	hypothetical protein	-	-
PG0303	15	6	52	33	353	967	1234	+	ferredoxin	-	COG2878C
PG0304	44	26	196	119	795	2134	2159	+	RnfABCDGE type electron transport complex subunit C	-	COG4656C
PG0305	31	34	102	45	637	2190	1876	+	RnfABCDGE type electron transport complex subunit D	-	COG4658C
PG0306	28	14	125	55	663	2252	1567	+	RnfABCDGE type electron transport complex subunit G	-	COG4659C
PG0307	7	19	26	19	386	1229	1195	+	electron transport complex protein RsxE	-	COG4660C
PG0308	3	0	92	50	411	1113	1403	+	RnfABCDGE type electron transport complex subunit A	-	COG4657C
PG0309	0	2	25	16	36	184	385	-	thiamine biosynthesis lipoprotein ApbE	apbE	COG1477H
PG0310	7	8	16	17	77	167	269	-	nitroreductase	-	COG0778C
PG0311	8	10	55	29	96	362	585	-	glycosyl transferase group 2 family protein	-	COG0463M
PG0312	2	0	9	14	49	161	215	-	hypothetical protein	-	-
PG0313	0	0	0	0	12	27	35	+	hypothetical protein	-	-
PG0314	12	15	379	234	502	1573	3582	+	50S ribosomal protein L21	rplU	COG0261J
PG0315	49	115	286	241	457	1399	3247	+	50S ribosomal protein L27	rpmA	COG0211J
PG0316	34	22	123	56	191	892	940	+	seryl-tRNA synthetase	serS	COG0172J
PG0317	8	6	52	23	100	386	636	-	M49 family peptidase	-	-
PG0319	27	31	73	94	510	840	1717	+	hypothetical protein	-	-
PG0320	14	12	65	51	1217	2018	4391	+	hypothetical protein	-	-
PG0321	17	22	129	63	198	825	1212	+	arginine/ornithine transport system ATPase	-	COG1703E
PG0322	7	5	41	27	92	374	692	+	serine/threonine transporter	-	COG1301C
PG0323	6	13	4	9	24	90	324	-	hypothetical protein	-	COG1917S
PG0324	27	35	189	66	216	1769	819	-	histidine ammonia-lyase	hutH	COG2986E
PG0325	5	13	123	53	57	494	297	-	hypothetical protein	-	COG3404E
PG0326	13	23	22	27	88	956	309	-	hypothetical protein	-	COG3637M
PG0327	10	15	38	47	116	906	230	-	hypothetical protein	-	-
PG0328	24	72	65	42	105	1321	837	-	imidazolonepropionase	hutI	COG1228Q
PG0329	26	59	135	47	293	2212	1259	-	formiminotransferase-cyclodeaminase-like protein	-	COG3643E
PG0330	34	41	45	13	47	334	249	-	histone-like family DNA-binding protein	-	COG0776L
PG0332	51	120	293	140	507	3604	5437	+	transcription termination factor Rho	rho	COG1158K
PG0333	4	9	10	6	19	250	236	+	hypothetical protein	-	COG2962R
PG0334	16	6	6	6	39	186	285	-	glycosyl transferase group 2 family protein	-	COG0463M
PG0335	1	3	32	23	189	635	709	-	tRNA delta(2)-isopentenylpyrophosphate transferase	miaA	COG0324J
PG0336	28	8	56	20	223	782	888	-	hypothetical protein	-	-
PG0337	1	6	0	0	0	0	0	-	hypothetical protein	-	-
PG0338	8	12	53	30	203	802	371	+	hypothetical protein	-	-
PG0339	34	28	17	16	92	691	166	+	hypothetical protein	-	-
PG0340	14	22	6	5	3373	4155	3698	+	hypothetical protein	-	-
PG0343	71	83	105	64	373	1253	1183	-	methionine gamma-lyase	megL	COG0626E
PG0344	12	23	37	38	85	178	295	-	purple acid phosphatase	-	COG1408R
PG0345	6	8	10	21	41	82	120	-	hypothetical protein	-	-
PG0346	0	6	14	14	34	153	146	+	ribosome biogenesis GTP-binding protein YsxC	engB	COG0218R
PG0347	14	14	108	52	204	729	877	+	UDP-glucose 4-epimerase	galE	COG1087M
PG0348	23	15	130	45	101	612	614	+	ATP-dependent DNA helicase RecG	recG	COG1200LK
PG0349	1	3	13	4	35	218	202	+	HAD superfamily hydrolase	-	COG0637R
PG0350	49	95	324	258	379	873	933	-	internalin-like protein	-	COG4886S
PG0351	14	4	2	0	0	3	2	+	hypothetical protein	-	-
PG0352	2	2	11	5	37	107	216	+	sialidase	-	COG4409G
PG0354	0	0	0	0	0	0	0	-	hypothetical protein	-	-
PG0355	7	14	12	17	162	501	910	+	hypothetical protein	-	-
PG0356	6	14	16	17	308	631	917	+	hypothetical protein	-	COG2859S
PG0357	3	22	39	20	241	574	814	+	aspartate carbamoyltransferase	pyrB	COG0540F
PG0358	10	19	29	20	155	495	482	+	aspartate carbamoyltransferase	pyrI	COG1781F
PG0359	6	3	18	11	134	471	502	+	flavin reductase domain-containing protein	-	COG1853R
PG0360	11	18	79	54	251	591	1025	+	hypothetical protein	-	COG1704S
PG0361	16	13	210	64	521	1730	2667	+	hypothetical protein	-	COG1512R
PG0362	12	15	104	63	365	1547	2171	+	hypothetical protein	-	-
PG0363	3	5	71	30	355	1527	1532	+	hypothetical protein	-	COG4623M
PG0364	4	7	23	24	53	212	376	-	hypothetical protein	-	COG1092R
PG0365	7	27	6	17	24	116	232	-	3'-5' exonuclease	-	COG0349J
PG0366	11	14	17	31	64	306	565	-	hypothetical protein	-	-
PG0368	29	22	102	76	240	976	954	+	DNA topoisomerase IV subunit B	-	COG0187L
PG0369	0	1	11	13	25	126	132	+	phosphopantetheine adenylyltransferase	coaD	COG0669H
PG0371	0	0	0	0	0	0	4	+	hypothetical protein	-	-
PG0373	2	7	30	130	21	50	174	+	hypothetical protein	-	-
PG0374	1	2	0	0	0	1	3	-	hypothetical protein	-	-
PG0375	61	177	294	166	373	1400	881	+	50S ribosomal protein L13	rplM	COG0102J
PG0376	12	18	360	149	268	1199	555	+	30S ribosomal protein S9	rpsI	COG0103J
PG0377	135	118	991	600	418	2209	875	+	30S ribosomal protein S2	rpsB	COG0052J
PG0378	49	65	469	251	401	1635	978	+	elongation factor Ts	tsf	COG0264J
PG0380	22	18	48	32	161	1075	1151	+	excinuclease ABC subunit B	uvrB	COG0556L
PG0381	3	0	46	30	30	66	129	-	potassium/proton antiporter	-	COG3263P
PG0382	0	0	0	0	43	495	220	+	hypothetical protein	-	COG4916S
PG0383	13	9	99	36	47	546	207	+	membrane-associated zinc metalloprotease	-	COG0750M
PG0384	31	40	123	59	93	849	509	+	MutS2 family protein	-	COG1193L
PG0385	33	67	94	156	199	720	660	+	30S ribosomal protein S21	rpsU	-
PG0386	94	76	298	380	1017	2919	4300	+	phage integrase site specific recombinase	-	COG4974L
PG0387	277	186	2103	1523	5520	16184	22273	+	elongation factor Tu	tuf	COG0050J
PG0389	82	104	1948	1046	1022	10724	4286	+	transcription antitermination protein NusG	nusG	COG0250K
PG0390	57	66	623	376	534	5710	2670	+	50S ribosomal protein L11	rplK	COG0080J
PG0391	58	88	1236	799	1548	14421	5947	+	50S ribosomal protein L1	rplA	COG0081J
PG0392	99	158	871	565	737	7376	3268	+	50S ribosomal protein L10	rplJ	COG0244J
PG0393	34	39	561	634	1108	7770	4467	+	50S ribosomal protein L7/L12	rplL	COG0222J
PG0394	115	168	1768	939	1689	18250	5246	+	DNA-directed RNA polymerase subunit beta	rpoB	COG0085K
PG0395	104	157	1657	1075	1899	18056	7534	+	DNA-directed RNA polymerase subunit beta'	rpoC	COG0086K
PG0396	7	18	27	21	38	126	193	+	Crp/FNR family transcriptional regulator	-	COG0664T
PG0397	1	0	4	3	28	119	199	-	hypothetical protein	-	-
PG0398	3	6	50	47	197	980	1649	-	recF protein	recF	COG1195L
PG0399	2	2	16	23	49	469	522	-	putative lipoprotein	-	-
PG0400	38	22	169	116	268	2175	1668	-	hypothetical protein	-	COG1774S
PG0401	55	98	209	153	401	2069	2003	-	phosphodiesterase	-	COG1418R
PG0403	0	3	27	24	73	281	382	-	hypothetical protein	-	-
PG0404	4	1	27	66	242	1002	1149	-	hypothetical protein	-	-
PG0408	3	5	0	0	174	514	1205	-	hypothetical protein	-	-
PG0409	19	8	54	28	73	187	226	+	hypothetical protein	-	-
PG0410	0	0	0	0	236	799	404	+	hypothetical protein	-	-
PG0411	35	16	103	97	772	1793	1190	+	hemagglutinin	-	-
PG0412	8	10	32	23	81	547	652	-	DNA mismatch repair protein MutL	mutL	COG0323L
PG0413	7	7	40	33	68	236	312	-	hypothetical protein	-	-
PG0414	16	18	49	61	137	855	985	-	hypothetical protein	-	COG1452M
PG0415	25	14	153	114	296	1672	2085	-	PpiC-type peptidyl-prolyl cis-trans isomerase	-	COG0760O
PG0416	94	57	186	177	636	3715	3539	-	ATP-dependent DNA helicase RecQ	recQ-1	COG0514L
PG0417	30	38	65	64	420	2506	1160	-	ATP-dependent protease ATP-binding subunit ClpX	clpX	COG1219O
PG0418	17	17	40	57	219	1041	624	-	ATP-dependent Clp protease proteolytic subunit	clpP	COG0740OU
PG0419	103	51	90	50	346	217	1380	-	hypothetical protein	-	-
PG0421	67	101	174	109	191	1133	155	-	hypothetical protein	-	-
PG0422	0	2	0	0	0	0	0	-	hypothetical protein	-	-
PG0423	3	1	23	33	174	398	513	+	hypothetical protein	-	-
PG0424	2	1	1	4	27	98	118	+	hypothetical protein	-	-
PG0425	1	1	9	5	24	112	61	-	esterase	-	COG0627R
PG0426	0	1	2	2	42	118	96	-	ISPg5, transposase Orf2	-	COG2801L
PG0427	0	1	2	4	14	43	78	-	ISPg5, transposase Orf1	-	-
PG0428	0	0	0	0	0	1	0	-	hypothetical protein	-	-
PG0429	144	148	554	243	789	3011	2358	+	pyruvate synthase	-	COG0674C
PG0430	42	55	172	84	446	1656	1494	+	2-oxoglutarate ferredoxin oxidoreductase subunit beta	-	COG1013C
PG0431	0	0	0	0	14	93	45	+	hypothetical protein	-	-
PG0432	20	17	281	93	73	403	146	-	NOL1/NOP2/sun family protein	-	COG0144J
PG0433	6	34	77	20	55	299	81	-	tetrapyrrole methylase	-	COG0313R
PG0434	8	5	158	56	107	545	137	-	hypothetical protein	-	-
PG0435	3	7	22	68	22	148	209	-	capsular polysaccharide biosynthesis protein	-	COG4464GM
PG0436	5	11	107	81	308	1126	1248	-	capsular polysaccharide transport protein	-	COG0489D
PG0437	6	6	60	56	92	162	248	-	BexD/CtrA/VexA family polysaccharide export protein	-	COG1596M
PG0438	1	4	20	7	48	120	195	+	hypothetical protein	-	-
PG0439	6	0	14	19	65	163	249	+	hypothetical protein	-	-
PG0441	13	19	21	21	226	477	585	+	hypothetical protein	-	-
PG0442	0	0	0	0	2	9	16	-	hypothetical protein	-	-
PG0443	22	6	63	43	256	1187	1630	+	hemagglutinin-like protein	-	-
PG0444	6	18	35	27	249	1355	1587	+	OPT family oligopeptide transporter	-	COG1297S
PG0445	23	19	74	28	381	1650	2152	+	peptidase T	pepT	COG2195E
PG0446	2	0	3	4	83	472	478	+	thiF protein	thiF	COG0476H
PG0447	3	2	6	5	56	301	474	+	pantothenate kinase	-	COG1521K
PG0448	33	18	97	92	374	839	3724	+	hypothetical protein	-	-
PG0449	119	146	394	193	1028	1444	8577	+	hypothetical protein	-	COG4783R
PG0450	13	13	40	28	115	178	792	+	hypothetical protein	-	-
PG0451	6	4	30	19	83	349	1493	+	hypothetical protein	-	COG1253R
PG0452	96	117	579	365	874	2496	5868	+	hypothetical protein	-	-
PG0453	4	10	14	17	70	153	344	+	hypothetical protein	-	COG3174S
PG0456	4	0	0	0	50	185	226	+	phosphotransferase domain-containing protein	-	COG0613R
PG0457	4	0	0	0	12	22	45	+	hypothetical protein	-	-
PG0458	1	2	5	2	19	74	75	-	ISPg5, transposase Orf2	-	COG2801L
PG0459	1	0	0	0	9	30	48	-	ISPg5, transposase Orf1	-	-
PG0460	14	8	15	25	46	113	78	+	ISPg1, transposase	-	COG3039L
PG0461	7	2	32	7	86	335	269	-	ISPg7, transposase	-	-
PG0462	13	24	69	67	186	634	998	-	transporter	-	COG2271G
PG0463	1	18	27	22	144	1041	1050	-	folylpolyglutamate synthase	folC	COG0285H
PG0464	19	7	118	57	359	1502	1763	-	adenylosuccinate synthetase	purA	COG0104F
PG0465	5	6	5	20	124	385	420	-	ferric uptake transcriptional regulator	fur	COG0735P
PG0466	3	3	18	5	173	485	454	-	hypothetical protein	-	-
PG0468	8	11	14	15	209	626	635	-	mannose-6-phosphate isomerase	manA	COG1482G
PG0469	4	2	2	5	66	185	246	-	hypothetical protein	-	-
PG0470	0	0	0	0	1	1	1	-	hypothetical protein	-	-
PG0471	16	12	98	43	233	835	821	+	hypothetical protein	-	-
PG0472	0	0	19	17	93	371	160	+	iron-sulfur cluster binding protein	-	COG1600C
PG0474	5	5	8	7	8	45	119	-	low-specificity L-threonine aldolase	-	COG2008E
PG0475	9	10	11	9	15	150	222	-	oxygen-independent coproporphyrinogen III oxidase	-	COG0635H
PG0476	13	11	33	25	40	161	431	-	hypothetical protein	yngK-2	COG1649S
PG0477	10	10	42	14	44	94	302	-	pantoate--beta-alanine ligase	panC	COG0414H
PG0479	3	1	4	6	15	113	61	+	hypothetical protein	-	-
PG0480	8	1	2	9	15	51	67	-	precorrin-2 C20-methyltransferase	-	COG2243H
PG0481	22	41	127	51	645	1551	2880	-	2-amino-3-ketobutyrate CoA ligase	kbl	COG0156H
PG0482	14	34	39	18	82	326	436	-	hypothetical protein	-	-
PG0483	2	3	9	6	37	173	291	-	kinase	-	COG0237H
PG0484	7	17	56	25	142	553	774	-	hypothetical protein	-	-
PG0485	50	107	30	36	186	315	686	-	preprotein translocase subunit YajC	yajC	COG1862U
PG0486	1	13	3	6	11	33	66	-	methylated-DNA--protein-cysteine S-methyltransferase	ogt	COG0350L
PG0487	2	0	2	0	6	51	38	-	ISPg4, transposase	-	COG3385L
PG0488	5	5	24	30	144	391	691	+	Holliday junction DNA helicase RuvB	ruvB	COG2255L
PG0489	15	8	16	11	53	244	295	+	polysaccharide biosynthesis-like protein	-	COG2244R
PG0490	13	7	178	66	236	756	508	+	hypothetical protein	-	COG1808S
PG0491	65	110	697	204	1019	2636	1570	+	hypothetical protein	-	-
PG0492	0	0	0	0	0	0	2	-	hypothetical protein	-	-
PG0493	0	0	0	0	1	1	1	-	hypothetical protein	-	-
PG0494	0	0	0	0	1	6	7	-	hypothetical protein	-	-
PG0495	70	251	1868	2074	20	56	60	+	hypothetical protein	-	-
PG0496	1	0	4	4	0	1	1	+	hypothetical protein	-	-
PG0497	0	0	69	13	20	247	385	+	5'-methylthioadenosine/S-adenosylhomocysteine nucleosidase	mtn	COG0775F
PG0498	3	0	55	15	22	121	227	+	S-ribosylhomocysteinase	luxS	COG1854T
PG0499	0	0	6	2	0	26	41	+	hypothetical protein	-	-
PG0500	7	14	89	66	143	824	760	+	queuine tRNA-ribosyltransferase	tgt	COG0343J
PG0501	5	3	40	27	31	367	355	+	hypothetical protein	-	COG0795R
PG0502	3	7	8	8	30	230	219	+	SsrA-binding protein	smpB	COG0691O
PG0503	12	19	116	77	191	1673	995	+	dipeptidyl aminopeptidase IV	dpp	COG1506E
PG0504	8	4	43	38	55	659	264	+	lipoyl synthase	lipA	COG0320H
PG0505	2	2	1	4	17	84	109	+	hypothetical protein	-	-
PG0506	292	529	1318	678	7333	18300	8233	+	arginine-specific cysteine proteinase	prtRII	-
PG0507	0	0	3	1	2	19	23	+	hypothetical protein	-	-
PG0508	0	0	17	2	15	135	88	-	HAD family hydrolase	-	COG0560E
PG0509	0	5	6	6	42	238	170	-	phosphoribose diphosphate:decaprenyl-phosphate phosphoribosyltransferase	-	COG0382H
PG0510	0	1	12	9	38	223	139	-	hypothetical protein	-	COG0319R
PG0511	4	0	33	22	86	715	257	-	spore maturation protein A/spore maturation protein B	-	COG2715R
PG0512	11	5	30	24	103	645	255	-	guanylate kinase	gmk	COG0194F
PG0513	7	12	47	26	106	815	356	-	hypothetical protein	-	COG1561S
PG0514	57	75	269	193	1169	8318	5269	-	preprotein translocase subunit SecA	secA	COG0653U
PG0515	18	14	109	81	263	2003	2059	-	hypothetical protein	-	COG1524R
PG0516	0	2	25	55	83	371	359	-	hypothetical protein	-	-
PG0517	13	14	78	79	159	715	815	-	hypothetical protein	-	COG3857L
PG0518	5	1	6	33	41	157	323	-	hypothetical protein	-	COG1266R
PG0519	0	0	0	0	0	1	0	+	hypothetical protein	-	-
PG0520	71	59	797	921	1373	9314	5551	-	molecular chaperone GroEL	groEL	COG0459O
PG0521	104	67	111	265	108	826	351	-	co-chaperonin GroES	groES	COG0234O
PG0522	7	10	17	14	134	453	804	-	tRNA delta(2)-isopentenylpyrophosphate transferase	miaA	COG0324J
PG0523	36	69	224	104	451	1064	2152	-	inosine 5-monophosphate dehydrogenase	guaB	COG0516F
PG0524	0	0	0	0	2	3	3	+	hypothetical protein	-	-
PG0525	33	28	173	123	353	1986	1191	+	CTP synthetase	pyrG	COG0504F
PG0526	44	63	176	107	198	1247	883	+	putative inner membrane protein translocase component YidC	-	COG0706U
PG0528	15	15	106	91	352	2591	1424	+	amidophosphoribosyltransferase	-	COG0034F
PG0529	5	14	43	32	173	1417	874	+	carbamoyl phosphate synthase small subunit	carA	COG0505EF
PG0530	16	20	221	136	594	3960	3389	+	carbamoyl-phosphate synthase large subunit	carB	COG0458EF
PG0531	21	6	115	62	361	844	1557	-	NAD synthetase	nadE	COG0171H
PG0532	8	7	7	7	19	80	98	-	hypothetical protein	-	COG2720V
PG0534	58	49	115	95	318	1148	3357	+	hypothetical protein	-	COG1629P
PG0535	34	15	39	41	290	555	650	-	hypothetical protein	-	COG2825M
PG0536	5	7	0	0	3	4	5	+	hypothetical protein	-	-
PG0537	94	102	390	289	1764	5310	4294	+	aminoacyl-histidine dipeptidase	pepD-2	COG2195E
PG0538	6	6	12	42	387	463	2460	+	outer membrane efflux protein	-	COG1538MU
PG0539	5	14	30	55	378	354	1931	+	RND family efflux transporter MFP subunit	-	COG0845M
PG0540	14	12	43	100	1310	1657	8666	+	AcrB/AcrD/AcrF family protein	-	COG0841V
PG0541	2	2	2	6	110	96	703	+	hypothetical protein	-	-
PG0542	0	1	1	4	1	2	6	-	hypothetical protein	-	-
PG0543	0	0	0	0	5	36	35	+	transcriptional regulator	-	COG1476K
PG0544	0	0	0	0	97	619	563	+	type I restriction-modification system, M subunit	-	COG0286V
PG0545	0	0	0	0	70	364	327	+	hypothetical protein	-	COG0732V
PG0546	0	0	0	0	0	7	9	-	hypothetical protein	-	-
PG0547	24	23	130	186	348	1022	1373	+	hypothetical protein	-	COG1373R
PG0548	134	124	1119	504	2234	4722	6344	+	pyruvate ferredoxin/flavodoxin oxidoreductase	-	COG0674C
PG0549	14	16	18	22	44	105	95	-	ISPg1, transposase	-	COG3039L
PG0553	33	60	219	148	747	1704	2344	-	extracellular protease	-	-
PG0554	0	1	0	0	0	0	1	+	hypothetical protein	-	-
PG0555	5	4	4	10	148	2087	534	-	histone-like family DNA-binding protein	-	-
PG0556	0	0	0	0	22	89	54	+	hypothetical protein	-	-
PG0557	4	2	15	27	31	118	56	+	hypothetical protein	-	-
PG0558	12	7	21	27	310	690	903	-	purine nucleoside phosphorylase	-	COG0005F
PG0559	4	4	79	36	301	1193	1476	-	chlorohydrolase	-	COG0402FR
PG0560	1	1	0	0	0	1	0	+	hypothetical protein	-	-
PG0561	26	21	81	68	563	1940	1844	-	M20/M25/M40 family peptidase	-	COG0624E
PG0562	6	0	20	19	61	151	313	+	hypothetical protein	-	COG2985R
PG0563	0	0	5	0	8	62	24	-	hypothetical protein	-	-
PG0564	0	0	0	0	6	44	22	-	hypothetical protein	-	-
PG0565	0	0	4	0	17	88	58	-	hypothetical protein	-	-
PG0566	27	4	9	9	24	248	34	-	histone-like family DNA-binding protein	-	-
PG0568	25	17	50	36	174	343	1271	-	elongation factor P	efp-1	COG0231J
PG0569	4	11	17	12	50	150	75	-	hypothetical protein	-	-
PG0571	22	6	152	80	252	764	1073	+	aspartate-semialdehyde dehydrogenase	asd	COG0136E
PG0572	0	0	0	0	0	0	0	-	hypothetical protein	-	-
PG0573	15	8	25	21	202	1198	982	+	S-adenosyl-methyltransferase MraW	mraW	COG0275M
PG0574	1	5	14	3	97	489	514	+	hypothetical protein	-	-
PG0575	21	20	110	73	261	2626	1792	+	penicillin-binding protein 2	-	COG0768M
PG0576	23	29	75	64	299	2148	1389	+	UDP-N-acetylmuramoylalanyl-D-glutamate--2,6-diaminopimelate ligase	murE	COG0769M
PG0577	3	2	63	53	139	1227	871	+	phospho-N-acetylmuramoyl-pentapeptide-transferase	mraY	COG0472M
PG0578	21	22	39	50	194	1572	1033	+	UDP-N-acetylmuramoylalanine--D-glutamate ligase	murD	COG0771M
PG0579	8	4	33	20	168	1026	897	+	cell division protein FtsW	-	COG0772D
PG0580	6	4	78	40	158	1176	811	+	undecaprenyldiphospho-muramoylpentapeptide beta-N- acetylglucosaminyltransferase	murG	COG0707M
PG0581	3	5	40	24	162	1258	917	+	UDP-N-acetylmuramate--L-alanine ligase	murC	COG0773M
PG0582	0	13	13	25	35	202	194	+	cell division protein FtsQ	-	-
PG0583	50	40	95	104	386	2319	1601	+	cell division protein FtsA	ftsA	COG0849D
PG0584	24	32	79	72	290	1635	1271	+	cell division protein FtsZ	ftsz	COG0206D
PG0585	25	14	27	30	197	662	824	+	hypothetical protein	-	COG1610S
PG0587	0	0	45	8	29	256	625	-	yadS protein	yadS	COG2860S
PG0588	9	22	73	53	119	519	709	-	3-methyl-2-oxobutanoate hydroxymethyltransferase	panB	COG0413H
PG0589	26	64	147	116	429	1589	2867	-	GMP synthase	guaA	COG0519F
PG0590	0	15	5	3	12	51	82	+	ISPg5, transposase Orf1	-	-
PG0591	2	14	3	0	54	130	134	+	ISPg5, transposase Orf2	-	COG2801L
PG0592	43	67	83	155	233	529	440	+	50S ribosomal protein L31	rpmE2	COG0254J
PG0593	117	140	321	211	2076	3250	6979	+	htrA protein	htrA	COG0265O
PG0594	20	43	193	123	377	1547	1876	+	RNA polymerase sigma-70 factor	rpoD	COG0568K
PG0595	91	35	501	281	187	891	829	+	30S ribosomal protein S6	rpsF	COG0360J
PG0596	84	68	99	122	114	449	782	+	30S ribosomal protein S18	rpsR	COG0238J
PG0597	294	377	864	499	256	1034	1602	+	50S ribosomal protein L9	rplI	COG0359J
PG0598	5	13	78	51	104	847	753	+	hypothetical protein	-	COG0795R
PG0599	10	44	125	130	422	1892	1564	+	3,4-dihydroxy-2-butanone 4-phosphate synthase	ribBA	COG0108H
PG0602	5	5	10	16	148	502	1027	+	hypothetical protein	-	-
PG0603	5	1	36	17	103	397	715	+	cytidylate kinase	cmk	COG0283F
PG0604	8	10	36	28	69	480	575	+	4-hydroxy-3-methylbut-2-enyl diphosphate reductase	ispH	COG0761IM
PG0605	6	10	10	21	120	358	528	-	hypothetical protein	-	COG2374R
PG0606	8	12	2	0	0	0	1	-	hypothetical protein	-	-
PG0607	10	10	117	136	1077	557	5979	+	hypothetical protein	-	-
PG0608	3	0	0	0	85	37	91	+	hypothetical protein	-	-
PG0609	1	0	0	0	0	0	0	+	hypothetical protein	-	-
PG0610	1	35	2	4	7	41	30	-	hypothetical protein	-	-
PG0611	27	99	37	88	342	282	128	+	putative lipoprotein	-	-
PG0612	4	1	1	15	92	61	26	+	hypothetical protein	-	-
PG0613	54	74	34	43	220	199	80	+	hypothetical protein	-	-
PG0614	28	23	52	39	542	458	421	+	hypothetical protein	-	-
PG0615	25	35	168	85	90	818	647	+	GTP-binding protein TypA	typA	COG1217T
PG0616	54	37	452	437	563	1600	1945	+	thioredoxin	-	-
PG0617	0	0	0	2	4	61	28	+	hypothetical protein	-	-
PG0618	206	388	1382	697	56	6458	1296	+	alkyl hydroperoxide reductase	-	COG0450O
PG0619	82	90	906	399	18	5963	103	+	alkyl hydroperoxide reductase	-	COG3634O
PG0620	63	79	636	306	522	5087	2861	+	ATP-dependent protease La	lon	COG0466O
PG0621	4	1	57	29	136	1421	739	+	hypothetical protein	-	-
PG0622	9	14	91	57	184	2645	1088	+	hypothetical protein	-	-
PG0623	7	13	176	86	579	1727	1208	+	triosephosphate isomerase	tpiA	COG0149G
PG0624	9	8	38	11	225	519	360	+	hypothetical protein	-	-
PG0625	3	2	48	32	461	1227	1172	+	GTP cyclohydrolase I	folE	COG0302H
PG0626	0	0	48	0	108	209	329	+	hypothetical protein	-	-
PG0627	5	10	78	72	141	2144	1100	-	RNA-binding protein	-	COG0724R
PG0628	4	2	14	9	41	162	279	-	ABC transporter ATP-binding protein	-	COG1137R
PG0629	14	28	22	18	56	240	431	-	inorganic polyphosphate/ATP-NAD kinase	ppnK	COG0061G
PG0630	5	8	34	14	101	508	581	+	pyridoxine 5'-phosphate synthase	pdxJ	COG0854H
PG0631	3	0	46	26	139	500	1145	+	MotA/TolQ/ExbB proton channel family protein	-	COG0811U
PG0632	18	8	30	16	60	275	510	+	biopolymer transport protein ExbD	-	COG0848U
PG0633	33	22	54	23	152	767	1207	+	hypothetical protein	-	-
PG0634	3	8	11	2	128	330	985	+	ThiJ/PfpI family protein	-	COG0693R
PG0635	4	4	7	6	28	203	352	-	50S ribosomal protein L11 methyltransferase	prmA	COG2264J
PG0636	4	2	10	9	21	329	354	-	MATE efflux family protein	-	COG0534V
PG0637	9	1	35	19	66	391	410	-	thiamine monophosphate kinase	thiL	COG0611H
PG0638	19	25	66	25	142	460	826	-	tetraacyldisaccharide 4'-kinase	lpxK	COG1663M
PG0639	39	35	159	93	403	943	1874	-	signal peptide peptidase SppA, 67K type	sppA	COG0616OU
PG0644	143	159	231	152	773	1878	549
PG0645	17	27	14	16	209	762	570	-	hypothetical protein	-	COG1865S
PG0646	20	23	14	32	153	440	421	-	iron ABC transporter ATP-binding protein	-	COG1120PH
PG0647	11	5	12	17	187	377	362	-	iron ABC transporter permease	-	COG0609P
PG0648	24	19	29	39	210	476	641	-	iron ABC transporter substrate-binding protein	-	COG0614P
PG0649	5	1	16	8	14	66	58	+	hypothetical protein	-	-
PG0650	1	4	8	11	28	87	76	-	hypothetical protein	-	-
PG0651	3	8	17	28	54	198	194	-	HDIG domain-containing protein	-	COG1713H
PG0652	0	3	9	8	122	507	366	-	hypothetical protein	-	-
PG0653	17	22	136	63	265	1500	1428	-	phosphoserine phosphatase	serB	COG0560E
PG0654	27	37	114	77	239	964	764	-	hypothetical protein	-	-
PG0655	0	0	0	1	0	1	12	+	hypothetical protein	-	-
PG0656	1	0	66	48	258	793	507	-	50S ribosomal protein L34	rpmH	COG0230J
PG0657	0	1	5	10	67	373	371	-	Maf-like protein	maf	COG0424D
PG0658	3	3	18	13	60	265	331	-	YrbI family phosphatase	-	COG1778R
PG0659	2	0	10	10	71	313	423	-	hypothetical protein	-	COG5495S
PG0660	7	6	19	15	83	226	409	-	nitroreductase	-	COG0778C
PG0661	0	0	1	1	1	10	2	-	hypothetical protein	-	-
PG0662	0	0	0	0	0	0	1	+	hypothetical protein	-	-
PG0664	21	28	36	16	103	329	304	+	Gfo/Idh/MocA family oxidoreductase	-	COG0673R
PG0665	0	7	22	19	58	511	280	+	beta-galactosidase	lacZ-1	COG3250G
PG0666	7	0	10	5	9	75	41
PG0668	25	28	170	156	593	1719	2105	+	TonB-dependent receptor	-	COG4771P
PG0669	118	106	300	307	1887	1681	4836	+	heme-binding protein FetB	fetB	COG4822H
PG0670	13	35	87	53	149	687	614	+	putative lipoprotein	-	COG0614P
PG0671	1	9	58	40	77	398	412	+	iron ABC transporter permease	-	COG0609P
PG0672	3	8	22	17	53	302	333	+	iron ABC transporter ATP-binding protein	-	COG1120PH
PG0674	5	21	88	54	293	1175	399	-	indolepyruvate oxidoreductase subunit beta	iorB	COG1014C
PG0675	18	37	122	93	1040	2676	1236	-	indolepyruvate ferredoxin oxidoreductase subunit alpha	iorA	COG4231C
PG0676	2	7	20	17	67	298	187	-	short chain dehydrogenase/reductase oxidoreductase	-	COG4221R
PG0677	11	10	78	51	247	673	1247	+	saccharopine dehydrogenase	LYS1	COG1748E
PG0678	3	0	28	17	141	622	697	+	pyrazinamidase/nicotinamidase	-	COG1335Q
PG0679	3	0	0	9	17	663	103	+	outer membrane efflux protein	-	COG1538MU
PG0680	1	6	0	17	42	892	74	+	RND family efflux transporter MFP subunit	-	COG0845M
PG0681	0	3	0	2	0	3	6	-	hypothetical protein	-	-
PG0682	2	0	3	0	10	245	56	+	ABC transporter permease	-	-
PG0683	3	5	0	17	23	270	66	+	ABC transporter permease	-	COG4591M
PG0684	3	5	5	39	17	351	110	+	ABC transporter permease	-	-
PG0685	5	11	3	16	16	181	60	+	ABC transporter ATP-binding protein	-	COG1136V
PG0686	94	120	529	519	560	1536	531	-	hypothetical protein	-	COG2461S
PG0687	157	776	973	587	654	5811	1907	-	succinate-semialdehyde dehydrogenase	sucD	COG1012C
PG0689	81	170	278	293	1195	3145	3297	-	NAD-dependent 4-hydroxybutyrate dehydrogenase	4hbD	COG1454C
PG0690	74	105	311	225	1173	2498	3435	-	4-hydroxybutyrate CoA-transferase	abfT-1	COG0427C
PG0691	0	10	38	15	1197	2204	1565	-	NifU-like protein	-	COG0694O
PG0692	129	206	600	488	6834	6826	11913	-	4-hydroxybutyryl-CoA dehydratase	abfD	COG2368Q
PG0694	347	256	1702	932	6346	13831	15143	-	hypothetical protein	-	COG2885M
PG0695	263	260	839	685	7498	15251	14438	-	hypothetical protein	-	COG2885M
PG0698	6	11	25	31	87	321	325	-	putative lipoprotein	-	-
PG0699	20	50	150	80	335	1885	2054	-	maltodextrin phosphorylase	malP	COG0058G
PG0700	0	0	0	0	0	4	3	-	hypothetical protein	-	-
PG0701	2	1	19	18	96	374	501	+	cobinamide kinase/cobinamide phosphate guanylyltransferase	cobU	COG2087H
PG0702	4	8	44	29	93	273	621	+	nicotinate-nucleotide--dimethylbenzimidazole phosphoribosyltransferase	-	COG2038H
PG0703	1	7	13	14	55	205	377	+	cobalamin (5'-phosphate) synthase	-	COG0368H
PG0704	5	2	13	7	31	120	294	+	phosphoglycerate mutase	-	COG0406G
PG0705	12	7	12	38	131	565	723	+	glutamate racemase	murI	COG0796M
PG0706	19	24	40	45	241	569	1143	+	hypothetical protein	-	COG3187O
PG0707	44	70	503	209	273	2419	1033	-	TonB-dependent receptor	-	COG4771P
PG0708	59	59	478	274	383	910	2332	-	FKBP-type peptidylprolyl isomerase	-	COG0545O
PG0709	102	126	176	90	425	1306	2439	-	peptidyl-prolyl cis-trans isomerase FkpA	fkpA	COG0545O
PG0710	19	12	56	64	112	321	996	-	FKBP-type peptidylprolyl isomerase	-	COG0545O
PG0711	0	0	0	0	3	0	0	+	hypothetical protein	-	-
PG0712	2	9	10	6	49	86	263	-	hypothetical protein	-	COG3829KT
PG0713	1	7	4	3	76	181	264	-	anthranilate synthase component II	trpG	COG0512EH
PG0714	3	0	5	10	78	177	227	-	copper homeostasis protein CutC	cutC	COG3142P
PG0715	2	12	8	11	181	411	489	-	transporter	-	COG0598P
PG0717	4	8	0	13	170	126	140	-	putative lipoprotein	-	-
PG0718	0	1	0	0	21	42	28	-	hypothetical protein	-	-
PG0719	2	0	0	1	26	65	150	-	sensor histidine kinase	-	COG0642T
PG0720	0	4	20	18	87	146	170	-	DNA-binding response regulator	-	COG0745TK
PG0721	12	17	20	31	122	341	348	+	NLP/P60 family protein	-	COG0791M
PG0722	0	0	0	0	1	1	7	-	hypothetical protein	-	-
PG0723	3	2	0	2	6	20	16	+	hypothetical protein	-	-
PG0724	26	28	88	45	305	850	738	+	prolyl oligopeptidase	-	COG1506E
PG0725	3	4	8	3	29	111	96	+	HAD superfamily hydrolase	-	COG1011R
PG0726	18	8	205	104	179	1762	125	-	putative lipoprotein	-	-
PG0727	0	2	0	11	11	143	24	-	hypothetical protein	-	-
PG0728	9	10	43	22	60	386	303	-	hypothetical protein	-	COG0204I
PG0729	3	21	23	19	65	757	545	-	D-alanyl-alanine synthetase A	ddl	COG1181M
PG0730	5	14	34	25	118	681	601
PG0731	16	9	39	48	179	682	694	-	hypothetical protein	-	COG2815S
PG0732	1	3	0	0	0	1	1	+	hypothetical protein	-	-
PG0733	12	14	18	29	261	819	855	+	riboflavin synthase subunit alpha	ribE	COG0307H
PG0734	10	13	25	13	59	267	269	+	nitroreductase	-	COG0778C
PG0735	5	5	34	17	88	499	539	+	class V aminotransferase	-	COG0520E
PG0736	3	6	17	4	25	145	208	+	ribonuclease HII	rnhB	COG0164L
PG0737	1	1	7	4	62	205	312	+	hypothetical protein	-	-
PG0738	1	0	8	7	27	125	155	+	cytidine/deoxycytidylate deaminase	-	COG0590FJ
PG0739	0	7	5	6	22	100	175	+	ribonuclease Z	-	COG1234R
PG0740	0	2	1	3	5	30	95	+	NLP/P60 family protein	-	COG0791M
PG0741	0	0	0	0	135	427	423	-	hypothetical protein	-	-
PG0742	0	0	0	0	364	1566	1475	-	antigen PgaA	pgaA	COG3950R
PG0744	1	0	16	6	58	420	244	-	RNA methyltransferase	-	COG0566J
PG0745	2	6	13	10	65	528	341	-	lactoylglutathione lyase	-	COG0346E
PG0746	0	2	20	8	73	557	457	-	sensor histidine kinase	-	COG0642T
PG0747	7	14	20	13	132	806	695	-	sigma-54 dependent DNA-binding response regulator	-	COG2204T
PG0749	0	0	0	0	0	4	1	-	hypothetical protein	-	-
PG0750	1	8	18	17	110	308	683	-	glycosyl transferase group 2 family protein	-	COG0463M
PG0751	0	5	22	17	100	245	814	-	porT protein	porT	-
PG0752	4	22	10	13	31	84	122	+	uracil phosphoribosyltransferase	upp	COG0035F
PG0753	8	7	22	17	40	188	234	+	protease	prtQ	COG0826O
PG0754	59	79	168	125	93	351	1270	+	DNA topoisomerase I	topA	COG0550L
PG0755	8	5	27	25	9	74	119
PG0756	7	7	25	15	74	427	282	-	hypothetical protein	-	COG4487S
PG0757	6	2	3	8	39	163	90	-	hypothetical protein	-	-
PG0758	12	4	62	43	478	1247	2757	-	peptidyl-dipeptidase Dcp	dcp-1	COG0339E
PG0759	30	36	61	35	267	1082	1758	-	hypothetical protein	-	COG4783R
PG0762	31	45	424	231	313	1948	2459	+	trigger factor	-	COG0544O
PG0766	116	102	735	324	1436	6138	8311	-	polynucleotide phosphorylase	pnpA	COG1185J
PG0767	6	12	47	25	144	615	691	-	4-alpha-glucanotransferase	malQ	COG1640G
PG0768	8	3	63	34	101	340	424	-	hypothetical protein	-	-
PG0769	22	11	69	20	88	766	310	-	fibronectin type III	-	-
PG0770	3	0	14	3	18	87	42	-	hypothetical protein	-	-
PG0771	0	1	0	0	0	0	3	+	hypothetical protein	-	-
PG0772	0	0	0	0	0	1	0	+	hypothetical protein	-	-
PG0773	0	0	0	0	0	1	2	+	hypothetical protein	-	-
PG0774	0	2	7	9	15	53	51	-	hypothetical protein	-	-
PG0775	37	18	429	239	1356	2518	1985	-	acyl-CoA dehydrogenase	-	COG1960I
PG0776	24	36	178	109	653	1281	860	-	electron transfer flavoprotein subunit alpha	etfA-1	COG2025C
PG0777	25	16	112	98	450	759	617	-	electron transfer flavoprotein subunit beta	etfB-1	COG2086C
PG0778	7	8	23	26	55	135	173	-	hypothetical protein	-	COG1214O
PG0779	121	66	243	172	1349	2843	3968	-	hypothetical protein	-	COG0848U
PG0780	20	47	390	235	1117	2395	4381	-	hypothetical protein	-	-
PG0781	42	40	376	194	801	2295	3757	-	hypothetical protein	-	-
PG0782	106	125	645	453	1243	2339	5022	-	MotA/TolQ/ExbB proton channel family protein	-	COG0811U
PG0783	9	8	14	11	55	466	867	-	hydrolase	-	COG0084L
PG0784	0	3	30	12	53	431	1171	-	polyprenyl synthetase	-	COG0142H
PG0785	78	162	296	164	360	1039	2880	-	tonB protein	-	COG0810M
PG0786	0	0	2	0	0	0	2	-	hypothetical protein	-	-
PG0787	0	2	0	0	0	5	11	+	hypothetical protein	-	-
PG0788	19	37	75	45	94	845	1121	-	hypothetical protein	-	-
PG0789	7	3	24	16	63	442	579	-	hypothetical protein	-	COG3382S
PG0790	30	32	308	99	378	2230	1802	-	GTPase ObgE	obgE	COG0536R
PG0791	21	26	177	92	314	1104	1016	-	adenylate kinase	adk	COG0563F
PG0792	0	0	21	17	102	399	601	-	hypoxanthine phosphoribosyltransferase	hpt	COG0634F
PG0793	43	33	183	194	693	2222	3064	+	fructose-1,6-bisphosphatase	fbp	COG3855G
PG0794	27	21	147	101	351	1459	2241	+	penicillin-binding protein 1A	-	COG5009M
PG0795	4	8	69	55	182	366	998	+	hypothetical protein	-	COG0670R
PG0796	17	44	146	86	202	1081	1438	-	leucyl-tRNA synthetase	leuS	COG0495J
PG0798	30	3	5	5	4	33	15	+	ISPg3, transposase	-	-
PG0799	0	0	0	0	0	0	1	+	hypothetical protein	-	-
PG0800	10	10	41	22	35	337	187	-	hypothetical protein	-	COG2509R
PG0801	6	5	51	46	31	221	180	-	poly(A) polymerase	-	COG0617J
PG0802	19	34	168	134	216	1004	1363	-	alpha keto acid dehydrogenase complex, E3 component, lipoamide dehydrogenase	pdhD	COG1249C
PG0803	11	17	45	29	142	735	726	-	glucosamine-6-phosphate deaminase	nagB	COG0363G
PG0804	31	34	122	84	280	1437	1301	-	flavodoxin	-	COG0426C
PG0805	3	4	27	18	72	523	579	-	prolipoprotein diacylglyceryl transferase	lgt	COG0682M
PG0806	9	21	41	30	144	739	704	-	Gfo/Idh/MocA family oxidoreductase	-	COG1712R
PG0807	28	38	130	90	119	575	964	-	NusB family protein	-	COG0781K
PG0809	59	50	205	122	499	1435	6942	-	hypothetical protein	-	-
PG0810	2	5	31	18	37	101	436	-	hypothetical protein	-	-
PG0811	12	0	22	20	49	130	527	-	Holliday junction DNA helicase RuvA	ruvA	COG0632L
PG0814	2	0	0	6	3	3	12	-	hypothetical protein	-	-
PG0815	0	0	0	0	9	31	32	+	hypothetical protein	-	-
PG0816	0	0	0	37	6	18	15	-	hypothetical protein	-	-
PG0817	0	0	0	3	2	3	2
PG0819	0	0	0	0	3	16	11	+	integrase	-	COG4974L
PG0820	0	0	0	0	2	20	19	+	integrase	-	COG4974L
PG0821	0	0	0	0	2	10	5	+	putative lipoprotein	-	COG3943R
PG0822	0	0	0	0	19	29	67	-	hypothetical protein	-	COG3631R
PG0823	0	0	0	0	9	15	20	+	hypothetical protein	-	COG1733K
PG0824	0	0	0	0	19	41	62	+	hypothetical protein	-	-
PG0825	3	3	9	3	22	47	60	-	ISPg1, transposase	-	COG3039L
PG0826	0	0	0	0	2	12	13	+	AraC family transcriptional regulator	-	COG2207K
PG0827	0	0	0	0	7	14	28	+	MATE efflux family protein	-	COG0534V
PG0828	0	0	0	0	3	6	9
PG0829	0	0	0	0	4	6	25	-	hypothetical protein	-	-
PG0831	0	0	0	0	9	23	26	+	hypothetical protein	-	-
PG0832	0	0	0	0	72	562	146	-	hypothetical protein	-	-
PG0833	0	0	0	0	133	844	297	-	hypothetical protein	-	-
PG0834	0	0	0	0	223	1286	689	-	hypothetical protein	-	-
PG0835	0	0	0	0	0	0	1	+	hypothetical protein	-	-
PG0836	0	0	15	14	13	44	49
PG0838	0	0	0	0	92	424	330	+	integrase	-	COG4974L
PG0839	0	0	0	0	151	643	717	+	hypothetical protein	-	COG2333R
PG0840	0	0	0	0	385	2595	2404	+	hypothetical protein	-	-
PG0841	0	0	0	0	1	5	12	-	mobilizable transposon, excision protein	-	COG0358L
PG0842	0	0	0	0	2	29	32	-	mobilizable transposon protein	-	-
PG0843	0	0	0	0	1	13	5	-	hypothetical protein	-	-
PG0844	0	0	0	1	0	6	13	+	hypothetical protein	-	-
PG0846	0	1	0	1	4	9	13
PG0847	1	0	0	18	3	19	24	+	hypothetical protein	-	-
PG0848	0	0	0	9	69	126	324	-	hypothetical protein	-	COG2253S
PG0849	0	0	0	2	55	95	245	-	hypothetical protein	-	-
PG0850	0	0	0	0	12	37	45	-	excisionase DNA-binding protein	-	COG2452L
PG0851	0	0	0	6	2	6	11	-	hypothetical protein	-	-
PG0853	2	2	0	1	117	279	203	+	histone-like family DNA-binding protein	-	-
PG0854	2	0	0	1	126	385	369	+	hypothetical protein	-	-
PG0855	0	0	0	10	3	8	11	-	hypothetical protein	-	-
PG0856	0	0	0	6	39	149	56	+	hypothetical protein	-	-
PG0857	1	0	10	5	26	98	54	+	transcriptional regulator	-	COG3620K
PG0858	0	0	0	3	24	97	65	+	hypothetical protein	-	-
PG0859	0	0	4	5	63	235	132	+	hypothetical protein	-	COG3550R
PG0860	0	0	0	0	63	179	123	+	transcriptional regulator	-	-
PG0861	0	0	0	0	355	1419	806	+	Snf2/Rad54 family helicase	-	COG0513LKJ
PG0862	0	0	0	0	334	1442	646	+	type IIS restriction endonuclease	-	COG1002V
PG0864	0	0	0	0	5	23	20	-	multiple promoter invertase	mpi	COG1961L
PG0865	5	0	0	1	53	200	176	-	ISPg2, transposase	-	COG5433L
PG0866	0	0	0	0	267	638	606	+	hypothetical protein	-	-
PG0867	1	0	0	2	1	7	19	-	hypothetical protein	-	-
PG0868	0	0	0	0	0	10	9	-	mobilization protein	-	-
PG0869	0	0	0	0	0	1	1	-	mobilization protein	-	-
PG0870	0	0	0	0	0	5	3	-	hypothetical protein	-	-
PG0871	0	0	0	2	1	8	9	-	hypothetical protein	-	-
PG0872	0	0	0	1	0	4	4	-	mobilizable transposon, Xis protein	-	-
PG0873	0	0	0	3	36	29	36	-	mobilizable transposon, TnpC protein	-	-
PG0874	0	0	0	4	1	7	2	-	mobilizable transposon, int protein	-	COG4974L
PG0875	0	0	0	1	1	1	5	-	mobilizable transposon, TnpA protein	-	COG2452L
PG0876	7	9	22	14	66	259	546	-	tRNA modification GTPase TrmE	trmE	COG0486R
PG0877	1	7	8	6	32	120	246	-	hypothetical protein	-	-
PG0879	0	0	2	0	1	9	8	-	hypothetical protein	-	-
PG0880	20	9	19	31	114	625	439	+	bacterioferritin comigratory protein	bcp	COG1225O
PG0881	36	17	176	104	533	2773	2564	+	recombinase A	recA	COG0468L
PG0882	12	8	63	48	165	1179	721	+	hypothetical protein	-	-
PG0883	6	8	42	36	167	1407	954	+	hypothetical protein	-	-
PG0884	6	3	26	9	82	703	474	+	hypothetical protein	-	COG0438M
PG0885	5	10	19	10	61	434	367	+	phospho-2-dehydro-3-deoxyheptonate aldolase	-	COG2876E
PG0886	10	4	96	66	114	579	325	+	hypothetical protein	-	COG0801H
PG0888	0	0	28	17	28	139	44	+	hypothetical protein	-	-
PG0889	23	18	289	104	198	1143	512	+	M24 family peptidase	-	COG0006E
PG0890	28	21	567	187	519	2196	1099	+	alkaline phosphatase	-	COG1785P
PG0893	1	22	0	12	26	139	161	-	hydroxylamine reductase	-	COG1151C
PG0894	2	0	1	4	20	94	94	-	DNA repair protein RadC	radC	COG2003L
PG0896	3	20	13	55	71	189	483	+	beta-galactosidase	lacZ-2	COG3250G
PG0897	2	7	27	14	72	309	564	-	alpha-amylase	-	COG0366G
PG0898	5	12	11	13	38	152	254	-	hypothetical protein	-	COG1752R
PG0899	5	12	82	37	58	1427	71	-	cytochrome d ubiquinol oxidase subunit II	cydB	COG1294C
PG0900	35	20	102	43	107	2504	138	-	cytochrome d ubiquinol oxidase subunit I	cydA	COG1271C
PG0901	1	0	7	8	4	340	135	-	hypothetical protein	-	-
PG0902	11	2	11	15	30	120	47	-	alpha-1,2-mannosidase	-	COG3537G
PG0903	11	16	99	79	395	870	1219	-	hypothetical protein	-	COG1945S
PG0906	30	28	430	411	1187	1561	5119	+	putative lipoprotein	-	COG3015MP
PG0908	8	9	22	13	23	109	240	-	G/U mismatch-specific DNA glycosylase	-	COG3663L
PG0909	26	26	92	59	156	555	1050	-	hypothetical protein	-	COG3681S
PG0910	7	1	32	36	60	229	452	-	FHA domain-containing protein	-	-
PG0912	2	0	10	17	47	216	171	-	polysaccharide transport protein	-	-
PG0914	7	6	16	57	77	81	94	-	hypothetical protein	-	-
PG0915	0	0	0	0	0	0	0	+	hypothetical protein	-	-
PG0917	3	2	1	3	5	42	86	-	GtrA family protein	-	COG2246S
PG0918	1	0	18	9	42	160	429	-	hypothetical protein	-	-
PG0919	5	12	60	36	94	377	801	-	dihydroorotase	pyrC	COG0044F
PG0920	8	8	39	34	111	396	657	-	glycosyl transferase group 2 family protein	-	COG0463M
PG0922	5	0	37	23	51	361	530	-	hypothetical protein	-	COG4591M
PG0923	1	4	14	9	56	167	309	-	ribosome-binding factor A	rbfA	COG0858J
PG0924	13	6	46	17	60	331	442	-	5'-nucleotidase	-	COG2503R
PG0925	8	7	27	21	60	253	483	-	thymidine kinase	tmk	COG1435F
PG0926	2	2	8	3	12	47	159	-	hypothetical protein	-	-
PG0927	0	2	39	10	116	191	550	-	hypothetical protein	-	COG0802R
PG0928	41	62	261	119	371	784	2907	-	response regulator	-	COG2204T
PG0929	0	0	0	0	14	50	41	-	hypothetical protein	-	-
PG0930	1	0	10	4	10	40	40	-	hypothetical protein	-	-
PG0931	7	5	13	9	27	55	104
PG0932	13	14	31	33	149	1027	826	+	DNA polymerase III, delta prime subunit	-	COG2812L
PG0933	48	63	198	173	3155	6648	7435	+	elongation factor G	-	COG0480J
PG0934	2	3	29	13	39	378	356	-	hypothetical protein	-	COG1032C
PG0935	5	13	31	14	40	212	208	-	4-diphosphocytidyl-2-C-methyl-D-erythritol kinase	ispE	COG1947I
PG0936	6	2	48	21	107	647	344	-	xanthine/uracil permease	-	COG2252R
PG0937	6	6	21	16	48	252	165	-	hypothetical protein	-	-
PG0938	7	12	18	18	104	1098	463	-	calcium-transporting ATPase	-	COG0474P
PG0940	0	0	0	3	0	2	4
PG0942	0	0	4	24	10	60	85	+	ISPg5, transposase Orf1	-	-
PG0943	1	2	3	2	51	138	116	+	ISPg5, transposase Orf2	-	COG2801L
PG0945	11	31	65	28	270	971	828	-	ABC transporter permease	-	COG1668CP
PG0946	10	15	33	26	191	616	291	-	ABC transporter ATP-binding protein	-	COG4152R
PG0947	0	0	5	3	47	204	278	-	hypothetical protein	-	-
PG0948	3	1	27	15	230	587	770	+	AMP nucleosidase	-	COG0775F
PG0949	2	1	15	22	65	265	418	+	hypothetical protein	-	COG1466L
PG0950	8	11	488	122	626	1713	1801	+	glycine cleavage system protein H	gcvH	COG0509E
PG0951	14	19	122	71	531	1824	1655	+	phosphoribosylaminoimidazole carboxylase catalytic subunit PurE	purE	COG0041F
PG0952	37	27	214	93	468	2477	2649	+	4-hydroxy-3-methylbut-2-en-1-yl diphosphate synthase	ispG	COG0821I
PG0953	5	7	31	13	58	271	381	+	deoxyuridine 5'-triphosphate nucleotidohydrolase	dut	COG0756F
PG0954	17	9	78	34	114	742	1079	+	hypothetical protein	-	COG3063NU
PG0955	2	6	14	17	25	201	254	+	hypothetical protein	-	-
PG0956	2	11	48	41	120	676	781	+	M24/M37 family peptidase	-	COG4942D
PG0957	8	2	25	28	44	304	336	+	riboflavin biosynthesis protein RibF	ribF	COG0196H
PG0958	5	15	26	27	70	470	353	-	ribonuclease BN	-	COG1295S
PG0959	26	55	187	114	275	1626	1668	-	ATP-binding Mrp/Nbp35 family protein	mrp	COG0489D
PG0960	13	11	80	69	161	1023	757	-	tRNA (guanine-N(7)-)-methyltransferase	trmB	COG0220R
PG0961	2	8	60	28	128	606	770	-	hypothetical protein	-	-
PG0962	38	38	285	154	427	2001	1678	-	prolyl-tRNA synthetase	proS	COG0442J
PG0963	2	5	13	7	48	184	217	-	hypothetical protein	-	-
PG0964	2	4	9	14	33	155	417
PG0965	0	8	23	26	63	208	321	-	phosphatidylserine decarboxylase	-	COG0688I
PG0968	16	0	0	29	68	146	345	+	Mrr restriction system protein	mrr	COG1715V
PG0969	6	9	9	8	19	180	254	-	S-adenosylmethionine--tRNA ribosyltransferase-isomerase	-	COG0809J
PG0970	1	0	0	0	5	62	40	+	ISPg4, transposase	-	COG3385L
PG0971	0	0	0	0	133	323	320	+	McrBC restriction endonuclease system, McrB subunit	-	COG1401V
PG0972	0	0	0	0	56	205	137	+	hypothetical protein	-	COG4268V
PG0973	11	1	30	14	70	374	394	+	alpha-1,2-mannosidase	-	COG3537G
PG0975	5	8	67	51	99	479	719	+	PhoH family protein	-	COG1702T
PG0976	37	27	101	79	245	948	1252	+	phosphoribosylaminoimidazole-succinocarboxamide synthase	hemH	COG0152F
PG0977	14	17	57	33	140	684	897	+	ubiquinone/menaquinone biosynthesis methyltransferase	ubiE	COG2226H
PG0978	2	2	20	20	90	511	663	+	shikimate 5-dehydrogenase	aroE	COG0169E
PG0979	0	0	0	1	10	128	82	+	hypothetical protein	-	-
PG0980	8	7	34	25	90	917	1020	+	hypothetical protein	-	COG4775M
PG0982	0	0	0	0	149	357	643	+	hypothetical protein	-	COG3063NU
PG0984	0	0	0	0	0	0	1	-	hypothetical protein	-	-
PG0985	18	8	7	8	165	817	514	+	ECF subfamily RNA polymerase sigma factor	-	COG1595K
PG0986	3	1	9	2	610	3417	763	+	hypothetical protein	-	-
PG0987	12	18	36	10	219	791	483	+	hypothetical protein	-	-
PG0989	6	49	157	217	535	1868	2297	-	50S ribosomal protein L20	rplT	COG0292J
PG0990	30	21	192	267	131	560	616	-	50S ribosomal protein L35	rpmI	COG0291J
PG0991	22	36	197	250	204	1204	1773	-	translation initiation factor IF-3	infC	COG0290J
PG0992	43	74	390	307	627	3330	4400	-	threonyl-tRNA synthetase	thrS	COG0441J
PG0994	0	0	0	2	2	1	1	+	hypothetical protein	-	-
PG0995	1	0	0	1	0	0	0	-	hypothetical protein	-	-
PG0996	4	4	0	3	91	301	351	+	hypothetical protein	-	COG1090R
PG0997	0	0	3	2	39	121	73	+	transcriptional regulator	-	-
PG0998	0	0	2	1	11	26	15	+	hypothetical protein	-	-
PG0999	0	0	5	2	19	84	56	+	hypothetical protein	-	-
PG1000	6	8	8	16	87	208	181	+	hypothetical protein	-	COG4335L
PG1001	3	2	13	10	86	186	231	+	hypothetical protein	-	COG4283S
PG1002	0	0	7	7	49	148	225	+	hypothetical protein	-	-
PG1003	4	5	15	17	109	226	370	+	hypothetical protein	-	-
PG1004	24	29	114	66	410	1197	864	-	prolyl oligopeptidase	-	COG1506E
PG1005	2	3	9	7	27	85	71	-	putative lipoprotein	-	-
PG1006	6	9	31	24	124	351	311	-	hypothetical protein	-	COG1629P
PG1007	0	0	5	1	29	91	97	-	GntR family transcriptional regulator	-	COG1725K
PG1008	1	5	9	9	33	111	116	-	hypothetical protein	-	-
PG1009	0	6	8	12	35	99	143	-	hypothetical protein	-	-
PG1010	10	14	35	17	125	306	242	-	ABC transporter ATP-binding protein	-	COG1131V
PG1012	7	10	70	56	63	298	320	-	(dimethylallyl)adenosine tRNA methylthiotransferase	-	COG0621J
PG1013	14	39	118	70	211	667	1026	+	acetyl-CoA hydrolase/transferase	-	COG0427C
PG1014	15	13	44	49	201	728	544	+	hypothetical protein	-	COG3063NU
PG1015	0	0	0	0	0	0	0	-	hypothetical protein	-	-
PG1017	124	123	1200	468	1528	5616	5062	+	pyruvate phosphate dikinase	ppdK	COG0574G
PG1018	0	0	1	0	27	58	95	+	hypothetical protein	-	-
PG1019	83	126	504	222	9	26	22	+	putative lipoprotein	-	-
PG1020	73	82	302	145	2	24	6	+	hypothetical protein	-	COG1629P
PG1021	11	3	0	0	0	0	0	-	hypothetical protein	-	-
PG1022	4	12	61	23	1	4	3	+	hypothetical protein	-	-
PG1023	5	5	13	18	19	63	166
PG1024	3	1	0	0	0	1	1	+	hypothetical protein	-	-
PG1025	0	9	9	30	104	162	291	+	hypothetical protein	-	COG4637R
PG1026	0	1	22	21	43	145	182	+	hypothetical protein	-	-
PG1027	3	5	0	0	1	0	0	-	hypothetical protein	-	-
PG1028	9	48	272	140	1230	1823	3902	+	hypothetical protein	-	COG3063NU
PG1029	0	0	0	0	1	3	1	+	hypothetical protein	-	-
PG1030	50	0	92	31	428	507	952	+	hypothetical protein	-	-
PG1031	4	1	4	8	25	57	60	-	ISPg1, transposase	-	COG3039L
PG1032	3	0	3	5	8	41	18	+	ISPg3, transposase	-	-
PG1033	3	9	47	67	148	772	1155	+	hypothetical protein	-	COG0767Q
PG1034	11	14	31	22	148	933	1013	+	ABC transporter ATP-binding protein	-	COG1127Q
PG1035	6	19	67	63	163	955	1482	+	hypothetical protein	-	-
PG1036	61	76	352	287	1245	5218	7380	+	excinuclease ABC subunit A	uvrA-1	COG0178L
PG1037	66	70	823	401	3558	9002	20838	+	hypothetical protein	-	-
PG1038	21	20	205	117	141	1854	3168	+	UvrD/PcrA/Rep family ATP-dependent DNA helicase	-	COG0210L
PG1039	17	16	108	61	59	275	435	-	hypothetical protein	-	COG2194R
PG1040	1	2	3	3	8	39	57	-	transcriptional regulator	-	COG1438K
PG1041	0	3	6	7	22	116	258	-	K+-dependent Na+/Ca+ exchanger-like protein	-	COG0530P
PG1042	7	9	38	28	40	327	302	-	glycogen synthase	-	COG0438M
PG1043	19	9	106	73	132	613	672	-	ferrous iron transport protein B	feoB-1	COG0370P
PG1044	20	24	142	84	39	203	236	-	iron dependent repressor	-	COG1321K
PG1048	25	31	110	80	176	879	877	+	N-acetylmuramoyl-L-alanine amidase	-	COG0860M
PG1049	10	6	18	36	149	569	436	+	hypothetical protein	-	COG1463Q
PG1050	14	4	48	51	65	218	242	+	hypothetical protein	-	-
PG1051	6	9	48	41	53	556	329	+	hypothetical protein	-	-
PG1052	0	2	15	13	48	194	222	+	transcriptional regulator	-	COG0789K
PG1053	0	2	47	10	19	219	379	+	transcriptional regulator	-	COG0664T
PG1055	6	155	171	424	18	134	29	-	thiol protease	tpr	-
PG1056	5	0	32	34	226	715	2173	+	hypothetical protein	-	COG0720H
PG1057	8	2	14	16	100	489	721	+	hypothetical protein	-	COG0602O
PG1058	15	2	33	21	298	1009	2144	+	OmpA family protein	-	COG2885M
PG1059	0	0	0	1	0	13	21	-	hypothetical protein	-	-
PG1060	34	47	131	109	553	1881	2944	+	carboxyl-terminal protease	-	COG0793M
PG1061	11	2	8	3	27	110	103	-	ISPg6, transposase	-	COG5433L
PG1063	0	6	7	10	25	106	93	+	transcriptional regulator	-	COG3093R
PG1064	5	3	23	25	93	402	594	+	dihydroorotate dehydrogenase	-	COG0543HC
PG1065	8	12	41	24	130	610	610	+	dihydroorotate dehydrogenase 1B	pyrD	COG0167F
PG1066	31	14	145	97	199	614	1140	+	butyrate-acetoacetate CoA-transferase subunit A	ctfA	COG1788I
PG1067	6	4	8	15	145	473	706	+	hypothetical protein	-	COG1607I
PG1068	15	7	37	40	210	922	1657	+	hypothetical protein	-	COG3246S
PG1069	22	45	329	188	613	3346	4839	+	zinc-containing alcohol dehydrogenase	-	COG0604CR
PG1070	19	13	170	118	674	2371	6301	+	L-lysine 2,3-aminomutase	kamA	COG1509E
PG1071	5	1	86	91	254	1611	1070	+	hypothetical protein	-	-
PG1072	4	9	64	65	202	1275	968	+	MutS family protein	-	COG0249L
PG1073	18	10	131	110	348	2011	1603	+	D-lysine 5,6-aminomutase subunit alpha	kamD	-
PG1074	2	1	73	52	113	868	635	+	D-lysine 5,6-aminomutase subunit beta	kamE	COG5012R
PG1075	10	5	62	23	109	683	496	+	coenzyme A transferase subunit beta	-	COG2057I
PG1076	81	61	407	158	1003	4749	1731	+	acyl-CoA dehydrogenase	acdA	COG1960I
PG1077	77	53	258	179	1013	4726	1505	+	electron transfer flavoprotein subunit beta	etfB-2	COG2086C
PG1078	21	15	199	136	1239	6526	3520	+	electron transfer flavoprotein subunit alpha	etfA-2	COG2025C
PG1079	5	1	17	19	226	668	569	+	enoyl-CoA hydratase/isomerase	-	COG1024I
PG1080	6	6	29	19	240	726	781	+	3-hydroxyacyl-CoA dehydrogenase	-	COG1250I
PG1081	36	41	432	248	545	2851	2246	-	acetate kinase	ackA	COG0282C
PG1082	18	28	142	91	502	2545	1731	-	phosphotransacetylase	pta	COG0280C
PG1083	1	0	8	7	77	436	396	-	hypothetical protein	-	-
PG1084	102	64	578	355	769	2641	1741	-	thioredoxin family protein	-	COG0526OC
PG1085	8	2	113	276	820	1857	2176	+	hypothetical protein	-	-
PG1087	2	15	9	12	48	215	154	+	radical SAM family protein	-	COG1242R
PG1088	9	6	30	18	22	53	28	-	acetyltransferase	-	COG0456R
PG1089	106	60	307	287	1549	1108	3720	-	DNA-binding response regulator RprY	rprY	COG0745TK
PG1091	13	3	28	23	106	435	609	+	DHH subfamily 1 protein	-	COG0618R
PG1093	14	3	16	20	123	335	635	+	hypothetical protein	-	-
PG1094	18	21	92	48	207	696	1625	+	phosphomannomutase	pgm	COG1109G
PG1095	6	11	56	28	65	388	428	+	RNA methyltransferase	-	COG2265J
PG1096	9	17	26	23	71	263	612	+	hypothetical protein	-	-
PG1097	6	13	30	33	109	552	1394	+	putative bifunctional UDP-N-acetylmuramoyl-tripeptide:D-alanyl-D-alanine ligase/alanine racemase	-	COG0787M
PG1098	3	8	22	15	12	114	105	-	hypothetical protein	-	COG2265J
PG1099	6	9	4	17	61	266	395	-	N-acetylmuramic acid 6-phosphate etherase	murQ	COG2103R
PG1100	2	10	2	5	80	269	350	-	hypothetical protein	-	COG2971G
PG1101	1	3	18	13	55	143	330	-	sodium:solute symporter family protein	-	COG0591ER
PG1102	0	0	37	0	222	422	1024	-	hypothetical protein	-	-
PG1103	5	3	21	22	56	194	422	+	recombination factor protein RarA	-	COG2256L
PG1104	3	3	9	2	17	25	89	+	hypothetical protein	-	COG4123R
PG1105	7	5	51	42	602	2835	2876	-	RNA polymerase sigma-54 factor	rpoN	COG1508K
PG1106	7	15	39	18	393	1803	1536	-	UDP-N-acetylmuramoylalanyl-D-glutamyl-2,6-diaminopimelate--D-alanyl-D-alanyl ligase	murF	COG0770M
PG1107	0	0	0	5	20	96	90	+	hypothetical protein	-	-
PG1108	0	0	0	1	197	445	710	-	hypothetical protein	-	COG4103S
PG1109	0	6	0	4	23	167	84	-	mobilization protein	-	COG5283S
PG1110	0	0	0	2	2	0	26	+	hypothetical protein	-	-
PG1111	0	3	0	3	32	152	154
PG1112	1	0	0	0	0	0	1	+	hypothetical protein	-	-
PG1113	3	5	1	24	16	47	141	-	integrase	-	COG4974L
PG1114	7	21	12	19	145	625	748	+	aspartate alpha-decarboxylase	panD	COG0853H
PG1115	28	40	129	51	589	2480	3421	+	signal recognition particle protein	ffh	COG0541U
PG1116	51	70	172	112	802	1831	2879	+	bifunctional 5,10-methylene-tetrahydrofolate dehydrogenase/ 5,10-methylene-tetrahydrofolate cyclohydrolase	folD	COG0190H
PG1117	0	7	2	4	20	99	110	+	MATE efflux family protein	-	COG0534V
PG1118	22	45	104	265	212	646	1159	-	clpB protein	clpB	COG0542O
PG1119	12	34	67	56	33	80	272	+	flavodoxin	-	COG0716C
PG1121	29	39	390	228	437	2429	1558	-	asparaginyl-tRNA synthetase	asnC	COG0017J
PG1122	15	11	298	120	271	1390	954
PG1123	17	17	182	109	309	1714	933	-	adenylosuccinate lyase	purB	COG0015F
PG1124	26	15	239	91	231	1181	388	-	ATP:cob(I)alamin adenosyltransferase	-	COG2096S
PG1125	2	0	17	6	21	334	163	-	hypothetical protein	-	-
PG1126	5	10	71	18	43	316	267	-	uracil permease	uraA	COG2233F
PG1127	5	11	21	21	89	223	277	+	AsnC family transcriptional regulator	-	COG1522K
PG1128	4	17	14	11	83	296	576	+	exodeoxyribonuclease VII large subunit	xseA	COG1570L
PG1129	41	37	86	117	318	3006	1165	+	ribonucleotide reductase	nrd	COG0209F
PG1130	3	0	14	13	166	406	458	+	hypothetical protein	-	-
PG1132	37	51	217	127	381	2454	3382	+	valyl-tRNA synthetase	valS	COG0525J
PG1133	1	2	39	92	46	293	381	+	hypothetical protein	-	-
PG1134	23	37	328	111	406	925	737	+	thioredoxin reductase	trxB	COG0492O
PG1135	5	4	27	34	62	207	280	+	sugar transferase	-	COG2148M
PG1136	10	4	20	12	35	291	294	-	hypothetical protein	-	COG0367E
PG1137	2	2	2	5	18	171	263	-	porS protein	porS	COG2244R
PG1138	3	8	25	19	62	309	376	-	pigmentation and extracellular proteinase regulator	porR	COG0399M
PG1139	15	19	45	67	126	735	1184	-	hypothetical protein	-	-
PG1140	1	0	35	41	105	481	777	-	glycosyl transferase group 2 family protein	-	COG1216R
PG1141	2	2	6	32	55	368	409	-	glycosyl transferase	-	COG0438M
PG1142	0	0	4	12	51	351	355	-	exopolysaccharide synthesis-like protein	-	-
PG1143	14	12	17	115	271	1451	1403	-	sugar dehydrogenase	-	COG1004M
PG1144	7	17	143	151	151	1247	448
PG1145	18	4	53	42	266	1468	743	-	long-chain-fatty-acid--CoA ligase	-	COG1022I
PG1148	0	0	0	0	0	0	0	+	hypothetical protein	-	-
PG1149	2	3	41	25	138	480	364	+	glycosyl transferase	-	COG0438M
PG1150	0	0	7	0	20	97	63	+	hypothetical protein	-	-
PG1151	20	46	75	81	497	1553	1413	+	iron-containing alcohol dehydrogenase	-	COG1979C
PG1152	41	98	5	14	0	0	0	-	hypothetical protein	-	-
PG1153	7	8	4	0	1	1	5	-	hypothetical protein	-	-
PG1154	2	0	0	0	1	0	1	-	hypothetical protein	-	-
PG1155	5	3	27	13	66	459	646	+	ADP-heptose--LPS heptosyltransferase	-	COG0859M
PG1156	0	9	32	14	88	383	603	+	S4 domain-containing protein	-	COG1187J
PG1159	1	0	19	10	23	381	348	-	cobalamin biosynthesis protein CbiB	cbiB	COG1270H
PG1160	0	2	6	7	46	460	249	-	L-threonine-O-3-phosphate decarboxylase	-	COG0079E
PG1161	5	6	56	27	75	764	546
PG1162	0	2	51	15	39	314	212	-	ATP:cob(I)alamin adenosyltransferase	-	COG2096S
PG1163	8	3	53	20	130	1121	528	-	cobyrinic acid a,c-diamide synthase	cbiA	COG1797H
PG1164	25	0	129	0	524	2291	833	-	hypothetical protein	-	-
PG1165	0	0	20	0	27	221	35	-	hypothetical protein	-	-
PG1166	0	0	0	0	5	15	10	-	hypothetical protein	-	-
PG1167	1	0	0	0	1	5	20	+	hypothetical protein	-	-
PG1169	0	1	0	1	4	5	25	-	hypothetical protein	-	-
PG1170	0	5	15	11	30	119	295	+	SerB family protein	-	COG0560E
PG1171	10	7	16	20	231	423	890	+	oxidoreductase	-	COG0247C
PG1172	14	13	37	34	664	1309	2375	+	iron-sulfur cluster binding protein	-	COG1139C
PG1173	4	0	20	6	275	483	1170	+	hypothetical protein	-	COG1556S
PG1174	11	5	15	20	31	126	215	-	thioesterase	-	COG2050Q
PG1175	37	45	91	93	18	44	80	-	ABC transporter ATP-binding protein	-	COG1132V
PG1176	60	30	79	74	20	55	65	-	ABC transporter ATP-binding protein	-	COG1132V
PG1177	1	3	3	9	24	63	46	-	ISPg1, transposase	-	COG3039L
PG1178	91	70	89	70	6	23	23	-	hypothetical protein	-	-
PG1179	42	22	76	75	4	29	25	-	hypothetical protein	-	-
PG1180	161	79	189	125	5	36	51	-	hypothetical protein	-	COG1033R
PG1181	55	19	68	68	2	4	17	-	TetR family transcriptional regulator	-	COG1309K
PG1184	4	1	22	11	42	268	358	-	alginate O-acetyltransferase	-	COG1696M
PG1185	1	10	30	15	35	119	238	-	hypothetical protein	-	-
PG1186	14	16	19	17	115	372	478	-	hypothetical protein	-	-
PG1189	45	40	287	246	1569	4963	7529	+	hypothetical protein	-	-
PG1190	7	50	98	56	148	877	211	+	glycerate dehydrogenase	hprA	COG1052CHR
PG1195	9	14	69	45	111	416	368	+	8-amino-7-oxononanoate synthase	bioF-2	COG0156H
PG1196	0	0	5	1	5	11	16	+	hypothetical protein	-	-
PG1197	3	6	5	5	24	63	50	-	ISPg1, transposase	-	COG3039L
PG1198	4	3	8	8	1	2	3	+	hypothetical protein	-	-
PG1199	0	0	9	10	7	8	26	+	hypothetical protein	-	-
PG1200	0	1	6	15	19	79	66	-	hypothetical protein	-	-
PG1201	1	6	19	13	21	143	123
PG1202	0	0	0	0	48	133	240	-	hypothetical protein	-	-
PG1203	0	12	0	1	19	21	69	-	transcriptional regulator	-	COG1813K
PG1205	1	0	0	14	5	54	51	+	histone-like family DNA-binding protein	-	-
PG1206	0	0	0	3	0	17	3	-	hypothetical protein	-	-
PG1207	0	0	0	0	1	11	6	-	hypothetical protein	-	-
PG1208	58	94	404	637	1149	3816	4284	-	molecular chaperone DnaK	dnaK	COG0443O
PG1209	12	16	22	31	289	1318	915	+	hypothetical protein	-	-
PG1210	35	45	124	56	870	2989	1881	+	M24 family peptidase	-	COG0006E
PG1211	1	6	11	15	181	564	482	+	hexapeptide transferase	-	COG0663R
PG1212	4	7	12	16	383	1167	647	+	hypothetical protein	-	COG3063NU
PG1213	4	0	15	8	121	427	359	+	ribonuclease H	rnhA	COG3341R
PG1214	3	1	2	2	22	107	222	+	hypothetical protein	-	-
PG1215	25	23	36	47	191	830	960	+	lipoprotein	-	COG4105R
PG1216	0	0	7	18	33	122	252	+	hypothetical protein	-	-
PG1217	22	41	60	47	235	709	956	+	hypothetical protein	-	-
PG1218	8	5	20	32	159	629	840	+	hypothetical protein	-	-
PG1219	4	11	19	31	53	201	284	+	hypothetical protein	-	-
PG1220	16	21	37	16	131	593	869	+	erythronate-4-phosphate dehydrogenase	-	COG0111HE
PG1221	16	14	18	6	48	250	383	+	short chain dehydrogenase/reductase oxidoreductase	-	COG0300R
PG1222	3	13	1	2	1	12	9	-	hypothetical protein	-	-
PG1223	5	2	0	0	0	3	3	+	hypothetical protein	-	-
PG1224	8	13	24	33	139	528	728
PG1225	13	25	49	23	151	688	651	+	ABC transporter ATP-binding protein	-	COG0488R
PG1226	11	21	16	22	128	265	533	+	cyclophilin type peptidyl-prolyl cis-trans isomerase	-	COG0652O
PG1229	0	0	1	0	2	12	12	-	hypothetical protein	-	-
PG1230	31	40	47	35	278	1159	979	-	hypothetical protein	-	-
PG1232	139	156	1589	1187	4746	10376	13902	-	glutamate dehydrogenase	gdh	COG0334E
PG1233	0	0	0	0	2	1	0	+	hypothetical protein	-	-
PG1234	0	0	0	0	0	2	3	+	hypothetical protein	-	-
PG1235	24	44	102	73	300	819	2412	-	epimerase/reductase	-	COG0451MG
PG1236	9	39	77	116	51	86	313	+	hypothetical protein	-	-
PG1237	9	26	113	84	53	67	239	+	LuxR family transcriptional regulator	-	COG2197TK
PG1238	10	16	28	25	573	748	2618
PG1239	17	15	114	119	793	1382	1115	-	3-oxoacyl-ACP reductase	fabG	COG1028IQR
PG1240	1	0	54	55	365	725	592	-	TetR family transcriptional regulator	-	COG1309K
PG1241	56	98	87	104	326	1010	1875	+	GTP-binding protein LepA	lepA	COG0481M
PG1242	18	39	60	57	94	308	794	+	replicative DNA helicase	dnaB	COG0305L
PG1244	10	7	5	16	28	113	85	+	ISPg1, transposase	-	COG3039L
PG1246	34	40	388	131	413	2078	2015	+	alanyl-tRNA synthetase	alaS	COG0013J
PG1247	10	5	168	57	100	744	572	+	3-dehydroquinate synthase	aroB	COG0337E
PG1248	4	3	14	22	49	131	289	-	hypothetical protein	-	COG4912L
PG1249	3	4	3	25	183	548	448	-	1-acyl-sn-glycerol-3-phosphate acyltransferase	-	COG0204I
PG1250	14	25	1	6	23	83	107	-	hypothetical protein	-	-
PG1251	1	0	1	1	1	15	5	+	hypothetical protein	-	-
PG1252	5	5	19	14	29	476	638	-	hypothetical protein	-	COG4591M
PG1253	14	8	117	84	121	1624	1938	-	NAD-dependent DNA ligase	ligA	COG0272L
PG1254	3	0	10	14	45	539	532	-	acetyltransferase	-	COG1670J
PG1255	10	11	20	19	70	576	638	-	recombination protein RecR	recR	COG0353L
PG1256	45	60	407	260	356	2824	2618	-	ribonuclease	-	COG1530J
PG1257	6	4	73	125	178	582	696	-	hypothetical protein	-	-
PG1258	2	5	87	101	182	1239	1250	-	DNA-binding protein HU	hup-2	COG0776L
PG1259	0	2	10	19	292	1188	1635	-	anaerobic ribonucleoside-triphosphate reductase activating protein	nrdG	COG0602O
PG1260	121	130	625	931	23108	32942	47794	-	anaerobic ribonucleoside triphosphate reductase	-	COG1328F
PG1261	0	0	1	0	7	61	24	+	ISPg4, transposase	-	COG3385L
PG1262	36	0	0	3	5	38	16	-	ISPg3, transposase	-	-
PG1264	18	35	314	138	23	159	106	-	hypothetical protein	-	-
PG1265	2	7	315	101	651	5536	9690	-	hypothetical protein	-	-
PG1266	99	68	1666	324	1457	13235	19193	-	hypothetical protein	-	-
PG1267	5	32	2	0	0	0	1	+	hypothetical protein	-	-
PG1268	0	1	0	0	0	0	0	+	hypothetical protein	-	-
PG1269	4	7	41	23	1114	3542	5013	-	delta-1-pyrroline-5-carboxylate dehydrogenase	pruA	COG1012C
PG1270	12	13	18	21	1332	2302	4602	-	hypothetical protein	-	COG4874S
PG1271	13	17	67	42	1117	3031	4043	-	acetylornithine aminotransferase	-	COG4992E
PG1273	0	1	0	0	2	0	3	-	hypothetical protein	-	-
PG1274	17	24	27	69	135	262	815	+	elongation factor P	efp-2	COG0231J
PG1276	19	4	12	14	23	246	34	+	histone-like family DNA-binding protein	-	-
PG1277	6	5	22	50	82	339	474	+	UDP-glucose-6 dehydrogenase	-	COG0677M
PG1278	125	399	707	264	1582	5035	5257	+	phosphoserine aminotransferase	serC	COG1932HE
PG1279	61	93	251	110	843	3065	2215	+	D-isomer specific 2-hydroxyacid dehydrogenase	-	COG0111HE
PG1280	83	93	608	306	1403	5753	5140	+	hypothetical protein	-	COG4198S
PG1281	21	41	59	18	121	467	711	+	hypothetical protein	-	COG1193L
PG1282	6	13	23	17	32	181	327	+	hypothetical protein	-	COG2954S
PG1283	35	37	118	68	316	1302	1500	+	hypothetical protein	-	-
PG1285	14	15	44	49	196	705	728	+	glucosamine-6-phosphate deaminase	-	COG0363G
PG1286	91	60	223	173	1050	2238	724	-	ferritin	ftn	COG1528P
PG1288	11	15	54	42	192	640	978	+	GDP-mannose 4,6-dehydratase	gmd	COG1089M
PG1289	6	6	24	20	68	340	462	+	GDP-fucose synthetase	fcl	COG0451MG
PG1290	67	88	249	166	990	2869	3718	+	branched-chain amino acid aminotransferase	ilvE	COG0115EH
PG1291	11	0	23	11	180	528	1080	-	hypothetical protein	-	COG1502I
PG1294	17	15	62	40	108	439	878	+	ferrous iron transport protein B	feoB-2	COG0370P
PG1296	6	18	13	9	4	46	101	+	hypothetical protein	-	-
PG1297	97	78	1191	896	1779	8755	6209	+	30S ribosomal protein S1	rpsA	COG0539J
PG1300	5	0	6	8	9	116	165	-	hypothetical protein	-	COG0742L
PG1301	16	7	41	37	106	508	709	-	hypothetical protein	-	-
PG1302	48	52	179	202	856	2344	6864	-	hypothetical protein	-	-
PG1303	1	7	19	5	32	166	162	+	helicase	-	COG0507L
PG1304	7	4	21	23	31	166	488	-	hypothetical protein	-	-
PG1305	86	100	283	156	1691	5689	9385	-	glycine dehydrogenase	gcvP	COG1003E
PG1306	0	6	9	4	65	324	458	-	metallo-beta-lactamase	-	COG0491R
PG1307	4	1	11	20	49	298	329	-	16S rRNA methyltransferase GidB	gidB	COG0357M
PG1308	14	19	31	63	114	448	455	-	hypothetical protein	-	-
PG1310	6	4	15	17	77	265	483	+	exsB protein	-	COG0603R
PG1311	2	0	7	4	28	137	399	+	hypothetical protein	-	COG0622R
PG1312	4	0	10	7	19	151	334	+	capA protein	-	COG2843M
PG1313	25	25	232	91	684	1857	1017	+	dipeptidase-like protein	-	COG4690E
PG1314	11	11	52	33	103	573	806	-	chorismate synthase	aroC	COG0082E
PG1315	75	73	356	199	826	3204	6028	-	peptidyl-prolyl cis-trans isomerase SlyD	slyD	COG1047O
PG1316	19	17	104	86	496	2032	3099	-	hypothetical protein	-	-
PG1317	24	12	55	73	425	801	1430	-	hypothetical protein	-	-
PG1318	3	3	21	29	302	843	787	-	ECF subfamily RNA polymerase sigma factor	-	COG1595K
PG1320	4	3	0	3	28	62	31	+	ISPg1, transposase, internal deletion	-	COG3666L
PG1321	86	126	542	289	541	2777	748	-	formate--tetrahydrofolate ligase	fhs	COG2759F
PG1323	15	9	56	45	872	2984	2603	+	PhoH family protein	-	COG1875T
PG1324	2	8	24	17	32	85	292	-	Holliday junction resolvase	ruvC	COG0817L
PG1325	4	1	17	14	18	38	173	-	hypothetical protein	-	-
PG1326	7	4	0	79	93	208	138	+	hemagglutinin	-	-
PG1327	16	17	175	107	642	2445	1557	-	aminotransferase	-	COG0436E
PG1328	21	26	250	95	675	3089	2007	-	CoA ligase	-	COG1042C
PG1330	3	3	46	55	342	363	836	+	large conductance mechanosensitive channel protein	mscL	COG1970M
PG1331	54	75	475	244	971	2439	4303
PG1332	17	15	448	113	398	1135	1139	+	NAD(P) transhydrogenase subunit beta	pntB	COG1282C
PG1333	4	7	18	19	85	422	440	-	hypothetical protein	-	-
PG1334	22	23	108	38	362	911	895	-	band 7/Mec-2 family protein	-	COG0330O
PG1335	3	4	16	14	28	107	204	-	hypothetical protein	-	COG1585OU
PG1337	0	2	11	6	20	63	90	+	umuD protein	umuD	COG1974KT
PG1338	6	3	7	6	46	243	319	+	umuC protein	umuC	COG0389L
PG1340	12	3	41	29	176	413	1357	-	L-lactate permease	-	COG1620C
PG1341	30	39	96	98	1078	1398	7144	+	hypothetical protein	-	-
PG1342	18	41	103	83	1153	1637	5912	+	UDP-N-acetylenolpyruvoylglucosamine reductase	murB	COG0812M
PG1343	24	26	40	28	41	409	898	+	lipoate-protein ligase B	lipB	COG0321H
PG1345	15	30	10	7	34	159	591	+	glycosyl transferase	-	COG0438M
PG1346	3	2	12	5	36	161	449	+	glycosyl transferase	-	COG0438M
PG1347	1	5	2	12	29	52	157	+	7-cyano-7-deazaguanine reductase	-	COG0780R
PG1348	6	0	16	4	32	97	427	+	hypothetical protein	-	COG1597IR
PG1350	6	0	0	1	37	213	173	+	ISPg2, transposase	-	COG5433L
PG1351	0	2	15	14	40	91	310	-	hypothetical protein	-	-
PG1352	10	5	48	54	224	588	928	-	hypothetical protein	-	-
PG1353	15	4	44	30	271	747	1437	-	orotate phosphoribosyltransferase	pyrE	COG0461F
PG1354	6	6	21	10	167	890	931	-	carbon-nitrogen family hydrolase	-	COG0388R
PG1355	4	8	13	19	202	771	696	-	acyltransferase	-	COG0204I
PG1356	8	4	27	43	120	470	433	-	hypothetical protein	-	-
PG1357	0	1	3	4	7	31	82	-	hypothetical protein	-	-
PG1358	0	0	10	4	91	219	394	-	acetyltransferase	-	COG1670J
PG1359	0	0	5	4	44	96	155	-	hypothetical protein	-	-
PG1360	18	6	84	34	311	1384	1323	-	phosphoribosylamine--glycine ligase	purD	COG0151F
PG1361	11	9	123	87	475	2506	1797	-	dipeptidyl aminopeptidase IV	-	COG1506E
PG1362	5	2	47	27	298	1366	715	-	hypothetical protein	-	COG0116L
PG1363	2	0	5	0	0	2	1	+	hypothetical protein	-	-
PG1364	6	4	47	15	97	655	518	-	1-deoxy-D-xylulose 5-phosphate reductoisomerase	dxr	COG0743I
PG1365	8	0	35	13	94	620	522	-	16S rRNA-processing protein RimM	rimM	COG0806J
PG1366	14	9	58	48	295	1562	1653	-	UDP-N-acetylglucosamine 1-carboxyvinyltransferase	murA	COG0766M
PG1367	15	17	35	25	199	1031	930	-	hypothetical protein	-	-
PG1368	14	22	107	68	259	1462	1654	-	glucose-6-phosphate isomerase	pgi	COG0166G
PG1369	12	21	61	56	302	1259	1356	-	glycerol-3-phosphate dehydrogenase	gpsA	COG0240C
PG1370	62	69	252	172	828	3575	3687	-	lysyl-tRNA synthetase	lysS	COG1190J
PG1371	15	1	47	38	238	797	746	-	phosphorylase	-	COG2820F
PG1372	17	13	106	69	246	1118	1094	-	hypothetical protein	-	COG4783R
PG1373	1	0	0	0	1	2	9	+	hypothetical protein	-	-
PG1374	31	36	488	191	86	593	281	-	hypothetical protein	-	-
PG1375	0	0	0	0	0	0	7	+	hypothetical protein	-	-
PG1378	0	4	6	2	16	45	106	-	A/G-specific adenine glycosylase	mutY	COG1194L
PG1379	7	6	49	30	71	257	270	+	ABC transporter periplasmic substrate-binding protein	-	COG0715P
PG1380	2	2	18	12	37	105	115	+	ABC transporter ATP-binding protein	-	COG1116P
PG1381	4	2	2	6	18	103	53	+	ABC transporter permease	-	COG0600P
PG1382	4	8	70	42	115	278	213	+	hypothetical protein	-	-
PG1383	0	2	10	16	14	38	32	+	amino acid exporter	-	COG1280E
PG1385	47	43	492	242	1761	2979	6457	-	hypothetical protein	-	COG4783R
PG1386	34	27	357	227	1317	5975	9109	-	DNA gyrase subunit A	gyrA	COG0188L
PG1387	10	6	56	14	100	552	1375	-	hypothetical protein	-	-
PG1388	3	5	31	18	102	421	583	-	hypothetical protein	-	-
PG1389	3	0	30	49	166	545	669	-	histone-like family DNA-binding protein	-	-
PG1391	1	4	23	10	142	457	811	+	hypothetical protein	-	-
PG1392	3	7	24	19	43	471	629	-	rod shape-determining protein RodA	-	COG0772D
PG1393	8	5	53	30	70	485	858	-	penicillin-binding protein 2	-	COG0768M
PG1394	0	0	5	4	30	153	257	-	hypothetical protein	-	-
PG1395	0	4	71	38	67	312	490	-	rod shape-determining protein MreC	-	COG1792M
PG1396	29	37	226	154	345	1512	1866	-	rod shape-determining protein MreB	mreB	COG1077D
PG1397	39	34	262	219	1620	5050	3508	-	bifunctional phosphoribosylaminoimidazolecarboxamide formyltransferase/IMP cyclohydrolase	purH	COG0138F
PG1398	0	0	0	1	4	7	5	+	hypothetical protein	-	-
PG1401	47	55	348	205	1112	3684	4956	-	tryptophanase	tnaA	COG3033E
PG1402	1	1	14	10	28	193	369	-	AP endonuclease domain-containing protein	-	COG3568R
PG1403	0	3	28	13	60	367	598	-	rhomboid family protein	-	COG0705R
PG1404	1	0	21	13	69	472	665	-	rhomboid family protein	-	COG0705R
PG1405	22	13	74	57	193	1110	1535	-	hypothetical protein	-	COG1452M
PG1407	6	2	6	4	9	43	121	-	nitroimidazole resistance protein	-	COG3467R
PG1408	11	13	20	30	89	248	517	+	CzcD family heavy metal efflux protein	-	COG1230P
PG1409	5	6	12	12	20	177	121	-	hypothetical protein	-	-
PG1410	0	0	0	2	0	2	17	+	hypothetical protein	-	-
PG1411	11	12	74	64	155	1003	802	-	hypothetical protein	-	COG2985R
PG1414	66	98	251	173	758	1705	1539	+	hypothetical protein	-	COG1629P
PG1416	23	11	57	49	235	1111	1150	+	enoyl-ACP reductase	fabK	COG2070R
PG1417	14	9	83	77	574	1770	2435	+	fumarate hydratase class I, anaerobic	fumB	COG1951C
PG1418	13	13	68	48	166	691	1254	+	DNA polymerase III subunits gamma and tau	dnaX	COG2812L
PG1419	0	0	3	2	11	67	91	+	ISPg5, transposase Orf1	-	-
PG1420	0	0	2	2	44	132	122	+	ISPg5, transposase Orf2	-	COG2801L
PG1421	9	5	33	140	1189	2572	3557	-	ferredoxin, 4Fe-4S	-	COG2768R
PG1422	0	0	9	8	27	114	127	-	D-alanyl-D-alanine carboxypeptidase	dacB	COG2027M
PG1423	0	0	0	1	5	17	28	-	hypothetical protein	-	-
PG1424	87	248	340	256	1019	2746	1924	-	peptidylarginine deiminase	-	COG2957E
PG1426	0	0	0	0	0	3	1	-	hypothetical protein	-	-
PG1427	46	53	220	156	107	1401	980	-	thiol protease/hemagglutinin PrtT	-	-
PG1428	3	8	27	24	24	235	135	-	6,7-dimethyl-8-ribityllumazine synthase	ribH	COG0054H
PG1429	0	0	0	2	7	30	11	-	hypothetical protein	-	-
PG1430	62	45	56	113	164	642	1046	-	hypothetical protein	-	COG1729S
PG1431	16	11	34	12	47	296	233	-	LuxR family DNA-binding response regulator	-	COG2197TK
PG1432	8	1	27	40	37	152	293	-	sensor histidine kinase	-	COG2205T
PG1433	3	0	3	4	32	65	224	+	hydrolase	-	-
PG1434	1	1	8	12	20	78	133	+	2-C-methyl-D-erythritol 4-phosphate cytidylyltransferase	ispD	COG1211I
PG1435	2	0	6	3	4	35	26	+	integrase	-	-
PG1436	0	0	0	0	15	107	87	+	ATPase	-	-
PG1439	0	0	0	0	42	136	109	-	hypothetical protein	-	-
PG1440	0	0	0	0	16	31	52	-	hypothetical protein	-	-
PG1441	0	0	0	0	4	3	23	-	lysozyme-like protein	-	-
PG1442	0	0	0	0	7	16	25	-	hypothetical protein	-	-
PG1444	0	0	0	0	5	10	29	+	hypothetical protein	-	-
PG1445	0	0	0	0	2	15	17
PG1446	0	0	0	0	2	18	32	-	MATE efflux family protein	-	COG0534V
PG1447	0	0	0	0	3	7	14	-	AraC family transcriptional regulator	-	COG2207K
PG1448	2	4	10	8	20	57	60	+	ISPg1, transposase	-	COG3039L
PG1449	0	0	0	0	24	43	72	-	hypothetical protein	-	-
PG1450	0	0	0	0	11	16	28	-	hypothetical protein	-	COG1733K
PG1451	0	0	0	0	44	55	148	+	hypothetical protein	-	COG3631R
PG1452	0	0	0	0	3	2	13	-	putative lipoprotein	-	COG3943R
PG1453	0	0	0	0	7	21	30	-	integrase	-	COG4974L
PG1454	0	0	0	0	4	18	10	-	integrase	-	COG4974L
PG1456	2	0	2	0	2	13	5
PG1457	0	0	5	0	10	38	32	+	hypothetical protein	-	-
PG1458	0	3	12	15	13	27	32	+	hypothetical protein	-	-
PG1459	0	0	0	0	0	0	5	-	hypothetical protein	-	-
PG1460	0	0	0	0	0	0	1	+	hypothetical protein	-	-
PG1461	0	0	0	0	0	0	2	+	hypothetical protein	-	-
PG1462	0	0	0	0	0	0	0	+	hypothetical protein	-	-
PG1463	0	0	0	0	0	1	5	+	hypothetical protein	-	-
PG1465	6	5	78	51	5	6	15	+	hypothetical protein	-	-
PG1466	9	15	24	35	2	5	16	+	hypothetical protein	-	COG2020O
PG1467	6	11	44	63	7	9	20	+	UbiE/COQ5 family methlytransferase	-	COG2226H
PG1469	0	0	163	0	299	1212	1196	-	type I restriction-modification system, M subunit	-	COG0286V
PG1470	0	0	5	0	1	2	4	+	hypothetical protein	-	-
PG1471	5	1	18	20	92	340	224	+	hypothetical protein	-	-
PG1472	4	0	0	6	46	150	126	+	hypothetical protein	-	-
PG1473	3	3	15	2	4	13	94	-	conjugative transposon protein TraQ	-	-
PG1474	3	0	14	0	2	2	15	-	conjugative transposon protein TraO	-	-
PG1475	1	0	17	1	3	21	31	-	conjugative transposon protein TraN	-	-
PG1476	1	0	36	1	4	23	47	-	conjugative transposon protein TraM	-	-
PG1477	2	0	0	0	1	1	6	-	hypothetical protein	-	-
PG1478	0	0	3	0	1	6	8	-	conjugative transposon protein TraK	-	-
PG1479	0	0	29	0	6	16	31	-	conjugative transposon protein TraJ	-	-
PG1480	0	0	18	2	1	8	39	-	conjugative transposon protein TraI	-	-
PG1481	7	1	51	0	3	34	74	-	conjugative transposon protein TraG	-	COG3451U
PG1482	0	0	11	0	4	23	16	-	conjugative transposon protein TraF	-	-
PG1483	1	0	3	0	2	4	10	-	conjugative transposon protein TraE	-	-
PG1484	5	2	35	2	26	75	190	-	hypothetical protein	-	-
PG1485	0	0	1	0	0	4	7	-	conjugative transposon protein TraC	-	-
PG1486	0	0	4	0	2	5	11	-	conjugative transposon protein TraA	-	COG1192D
PG1487	0	0	0	0	9	53	45	+	hypothetical protein	-	-
PG1488	0	2	0	0	2	3	7	+	hypothetical protein	-	-
PG1489	1	0	2	1	1	9	9	+	hypothetical protein	-	-
PG1490	2	1	12	0	2	33	33	+	TraG family protein	-	COG3505U
PG1491	0	0	3	0	893	576	1316	+	hypothetical protein	-	-
PG1492	0	0	4	0	787	931	862	+	hypothetical protein	-	-
PG1493	1	0	0	3	1250	1898	1950	+	hypothetical protein	-	-
PG1494	37	0	25	1	17	207	125	+	hypothetical protein	-	-
PG1495	7	0	14	1	0	49	34	+	DNA topoisomerase III	topB-2	COG0550L
PG1496	1	0	1	0	0	5	2	+	hypothetical protein	-	-
PG1497	3	0	0	0	217	102	547	+	histone-like family DNA-binding protein	-	-
PG1498	25	0	0	0	113	292	794	+	hypothetical protein	-	-
PG1499	0	0	0	0	43	129	285	+	hypothetical protein	-	-
PG1500	3	2	4	0	37	296	169	+	hypothetical protein	-	COG4646KL
PG1501	6	0	0	0	50	90	124	-	TetR family transcriptional regulator	-	COG1309K
PG1503	13	0	0	0	356	22	44	+	LytB-like protein	-	COG0761IM
PG1504	22	0	0	0	220	13	45	+	NAD dependent protein	-	COG0451MG
PG1505	19	0	0	0	219	19	36	+	radical SAM domain-containing protein	-	COG1032C
PG1507	27	0	124	5	1898	97	118	+	hypothetical protein	-	-
PG1508	1	0	0	0	934	66	133	+	hypothetical protein	-	-
PG1509	0	0	0	0	47	13	4	+	HAD superfamily hydrolase	-	COG1011R
PG1510	0	0	0	0	0	2	1	-	hypothetical protein	-	-
PG1511	0	0	0	0	2	0	0	+	hypothetical protein	-	-
PG1512	0	0	0	0	6	19	22	-	hypothetical protein	-	COG2865K
PG1513	0	0	0	0	27	135	85	+	phosphoribosyltransferase /phosphoglycerate mutase	-	COG0406G
PG1514	0	0	0	0	11	114	47	+	glycerol dehydrogenase	-	COG0371C
PG1515	0	0	0	0	10	92	48	+	ribulose bisphosphate carboxylase-like protein	-	COG1850G
PG1516	0	0	0	0	16	107	60	+	hypothetical protein	-	COG2074G
PG1517	0	0	0	0	3	7	33
PG1519	0	0	0	0	11	77	74	+	hypothetical protein	-	-
PG1521	4	0	5	8	25	118	171	-	O-succinylbenzoic acid--CoA ligase	-	COG0318IQ
PG1522	8	5	18	9	40	227	256	-	mandelate racemase/muconate lactonizing enzyme family protein	-	COG4948MR
PG1523	15	7	15	11	43	169	206	-	naphthoate synthase	menB	COG0447H
PG1524	21	9	11	17	30	292	282	-	2-succinyl-6-hydroxy-2,4-cyclohexadiene-1-carboxylate synthase	menD	COG1165H
PG1525	10	17	33	34	56	248	293	-	isochorismate synthase	-	COG1169HQ
PG1526	3	0	22	8	33	196	215	-	hypothetical protein	-	COG2865K
PG1527	0	0	0	0	0	2	0	-	hypothetical protein	-	-
PG1528	2	0	6	0	118	234	459	+	hypothetical protein	-	COG1373R
PG1529	0	0	0	0	72	228	287	+	hypothetical protein	-	-
PG1530	0	0	0	0	44	143	128	+	hypothetical protein	-	COG2357S
PG1531	0	0	0	0	50	178	159
PG1532	0	0	0	0	2	4	6	-	hypothetical protein	-	-
PG1533	4	0	8	6	12	41	56	-	TOPRIM domain-containing protein	-	-
PG1534	0	0	3	0	5	6	18	-	hypothetical protein	-	-
PG1535	0	0	6	2	3	11	25	-	transcriptional regulator	-	COG1426S
PG1536	7	10	52	34	79	238	483	+	cell division protein FtsX	-	COG2177D
PG1537	2	1	29	35	56	135	192	+	hypothetical protein	-	-
PG1538	3	4	70	78	44	171	298	+	undecaprenol kinase	-	COG1968V
PG1539	7	3	27	21	63	428	293
PG1540	18	24	379	143	762	2819	1380	+	S-adenosylmethionine--tRNA ribosyltransferase-isomerase	queA	COG0809J
PG1541	2	5	34	30	258	753	225	+	2-amino-4-hydroxy-6-hydroxymethyldihydropteridine pyrophosphokinase	folK	COG0801H
PG1542	10	17	148	52	154	866	415	+	collagenase	prtC	COG0826O
PG1543	4	8	68	25	84	280	206	+	thioesterase	-	COG0824R
PG1544	0	1	22	14	41	266	27	+	hypothetical protein	yaaA	COG3022S
PG1545	64	59	235	215	1000	2882	627	+	superoxide dismutase, Fe-Mn	sodB	COG0605P
PG1546	0	0	2	2	45	89	47	+	hypothetical protein	-	-
PG1547	0	0	1	0	6	45	12	+	hypothetical protein	-	-
PG1548	52	45	274	132	131	558	391
PG1549	0	0	0	0	0	1	1	-	hypothetical protein	-	-
PG1551	223	186	1021	918	56	125	93	+	hmuY protein	hmuY	-
PG1552	81	157	405	357	27	70	39	+	TonB-dependent receptor HmuR	hmuR	COG4206H
PG1553	93	129	861	424	20	177	70	+	CobN/magnesium chelatase	-	COG1429H
PG1554	4	26	40	12	0	12	7	+	hypothetical protein	-	-
PG1555	4	27	12	24	2	13	3	+	hypothetical protein	-	COG0811U
PG1556	4	4	67	22	1	9	4	+	hypothetical protein	-	COG4744S
PG1559	43	33	164	91	370	1579	2721	-	glycine cleavage system aminomethyltransferase T	gcvT	COG0404E
PG1560	8	11	30	38	97	827	751	-	dTDP-glucose 4,6-dehydratase	rfbB	COG1088M
PG1561	0	4	17	14	79	629	700	-	dTDP-4-dehydrorhamnose reductase	rfbD	COG1091M
PG1562	4	6	9	21	55	410	472	-	dTDP-4-dehydrorhamnose 3,5-epimerase	rfbC	COG1898M
PG1563	25	29	68	53	195	869	1560	-	glucose-1-phosphate thymidylyltransferase	rfbA	COG1209M
PG1564	8	7	27	22	68	745	623	-	hypothetical protein	-	COG1368M
PG1565	10	19	45	30	104	769	632	-	3-deoxy-D-manno-octulosonic-acid transferase	-	COG1519M
PG1566	16	31	123	63	354	1742	1776	-	glutamyl-tRNA synthetase	gltX	COG0008J
PG1570	17	0	0	0	6	27	29	-	rhodanese-like domain-containing protein	-	COG0607P
PG1571	60	0	3	0	8	43	69	-	metallo-beta-lactamase superfamily protein	-	COG0491R
PG1572	4	0	0	3	9	40	41	-	hypothetical protein	-	COG0730R
PG1573	1	2	7	15	22	44	128	-	Crp family transcriptional regulator	-	COG0664T
PG1574	3	0	0	0	5	6	5	-	hypothetical protein	-	-
PG1576	20	16	69	83	273	1907	1823	+	L-aspartate oxidase	nadB	COG0029H
PG1577	5	4	31	36	137	592	910	+	nicotinate-nucleotide pyrophosphorylase	nadC	COG0157H
PG1578	6	2	64	17	99	375	705	+	quinolinate synthetase	nadA	COG0379H
PG1579	34	21	88	72	574	1366	3530	+	MoxR family ATPase	-	COG0714R
PG1580	13	9	96	56	514	1642	2806	+	hypothetical protein	-	COG1721R
PG1581	7	12	90	43	138	371	1104	+	hypothetical protein	-	-
PG1582	13	0	91	41	183	781	2164	+	batA protein	batA	COG1240H
PG1583	8	11	65	40	163	777	1753	+	batB protein	batB	COG1240H
PG1584	6	17	84	38	88	342	849	+	batC protein	batC	COG1729S
PG1585	14	7	64	44	190	846	1805	+	batD protein	batD	-
PG1586	1	10	26	14	113	355	843	+	batE protein	batE	COG4105R
PG1587	2	5	9	5	41	176	226	+	PAP2 superfamily protein	-	-
PG1588	1	0	15	14	48	71	215	-	hypothetical protein	-	COG1624S
PG1589	4	2	31	21	109	225	380	-	dihydropteroate synthase	folP	COG0294H
PG1591	0	0	0	0	185	665	557	+	hypothetical protein	-	COG4748S
PG1592	5	18	47	48	120	506	685	+	HDIG domain-containing protein	-	COG1480R
PG1593	2	0	8	5	32	135	251	+	shikimate kinase	aroK	COG0703E
PG1594	3	4	11	2	7	101	62	-	ComEC/Rec2-like protein	-	COG0658R
PG1595	6	7	59	19	89	275	366	-	ribulose-phosphate 3-epimerase	rpe	COG0036G
PG1596	26	74	594	264	630	4551	4345	+	isoleucyl-tRNA synthetase	ileS	COG0060J
PG1597	2	3	35	37	200	724	619	+	DnaK suppressor protein	-	COG1734T
PG1598	6	11	61	28	109	610	495	+	lipoprotein signal peptidase	-	COG0597MU
PG1599	2	6	73	37	80	692	532	+	hypothetical protein	-	-
PG1600	3	5	7	5	10	103	106	-	hypothetical protein	-	COG3594G
PG1601	2	0	4	8	33	178	198	-	biotin--acetyl-CoA-carboxylase ligase	-	COG0340H
PG1602	1	2	5	15	55	197	279	-	hypothetical protein	-	COG2315S
PG1603	1	5	10	20	118	297	519	+	putative deoxyribonucleoside-triphosphatase	-	COG0127F
PG1604	29	35	90	48	428	1548	2039	+	hypothetical protein	-	-
PG1605	23	70	135	49	371	1316	1581	+	aminopeptidase	pepC	COG3579E
PG1606	0	0	0	4	12	46	39	-	ion transporter	-	-
PG1608	12	9	159	97	478	2040	1937	-	methylmalonyl-CoA decarboxylase subunit beta	mmdB	COG1883C
PG1609	9	6	32	12	200	969	913	-	methylmalonyl-CoA decarboxylase subunit gamma	mmdC	COG4770I
PG1610	1	3	15	27	137	585	602	-	hypothetical protein	-	-
PG1611	18	10	82	44	590	2894	2563	-	hypothetical protein	-	-
PG1612	34	49	263	137	1395	5349	6280	-	methylmalonyl-CoA decarboxylase subunit alpha	mmdA	COG4799I
PG1613	10	8	24	43	250	779	1265	-	glyoxalase	-	COG3185ER
PG1614	4	14	83	22	1536	3082	9185	-	succinate dehydrogenase/fumarate reductase iron-sulfur subunit	frdB	COG0479C
PG1615	38	45	214	109	1803	5368	4732	-	succinate dehydrogenase flavoprotein subunit	sdhA	COG1053C
PG1616	2	11	42	16	827	2066	2096	-	hypothetical protein	-	-
PG1617	0	0	0	0	66	275	136	-	hypothetical protein	-	-
PG1618	5	3	48	15	47	251	320	+	hypothetical protein	-	COG2830S
PG1619	2	3	14	13	25	128	135	+	biotin synthesis protein BioC	-	COG2226H
PG1620	8	2	41	19	55	541	357	-	carboxyl-terminal protease-like protein	-	COG0793M
PG1621	2	0	4	14	59	477	286	-	hypothetical protein	-	-
PG1622	33	34	174	97	391	2711	1727	-	DNA topoisomerase IV subunit A	-	COG0188L
PG1623	12	25	40	26	170	622	481	-	membrane bound regulatory protein	-	COG0348C
PG1624	6	8	8	8	24	59	45	-	ISPg1, transposase	-	COG3039L
PG1625	98	75	129	194	736	411	2887	+	hypothetical protein	-	-
PG1626	150	150	277	195	1014	742	5054	+	hypothetical protein	-	-
PG1630	1	6	18	60	0	2	1	+	hypothetical protein	-	-
PG1632	5	5	26	17	92	495	437	+	aldose 1-epimerase	galM	COG2017G
PG1633	9	2	53	27	351	1052	1199	+	galactokinase	galK	COG0153G
PG1634	11	23	84	31	344	430	2514	-	hypothetical protein	-	-
PG1635	18	25	51	30	114	302	629	-	hypothetical protein	-	-
PG1636	19	22	114	72	294	1423	1712	-	FtsK/SpoIIIE family protein	-	COG1674D
PG1638	15	10	12	23	120	368	520	-	thioredoxin family protein	-	COG0526OC
PG1639	3	0	0	1	3	14	30	-	hypothetical protein	-	-
PG1640	7	6	54	19	179	716	235	-	DNA-damage-inducible protein F	dinF	COG0534V
PG1641	5	2	67	16	146	659	141	-	phosphotyrosine protein phosphatase	-	COG0394T
PG1642	60	63	283	210	935	3476	495
PG1644	1	34	6	10	34	117	103	-	ISPg5, transposase Orf2	-	COG2801L
PG1645	0	13	2	3	16	72	80	-	ISPg5, transposase Orf1	-	-
PG1647	3	6	7	12	108	220	441	+	cardiolipin synthetase	cls	COG1502I
PG1648	3	0	32	31	217	438	1109	+	RelA/SpoT family protein	-	COG0317TK
PG1649	0	0	0	1	0	0	1	-	hypothetical protein	-	-
PG1651	11	16	88	45	534	1781	4116	+	hypothetical protein	-	COG1729S
PG1652	12	9	86	41	318	828	2549	+	hypothetical protein	-	-
PG1653	9	6	67	29	249	602	2212	+	hypothetical protein	-	COG0561R
PG1654	1	2	1	8	63	320	919	+	D-alanyl-D-alanine dipeptidase	-	COG2173M
PG1655	0	0	0	1	14	50	111	+	hypothetical protein	-	-
PG1656	15	11	39	62	209	1380	1545	+	methylmalonyl-CoA mutase small subunit	mutA	COG1884I
PG1657	21	23	114	93	435	2126	4023	+	methylmalonyl-CoA mutase	mutB	COG1884I
PG1658	1	0	0	0	8	59	40	-	ISPg4, transposase	-	COG3385L
PG1659	3	0	0	1	85	53	439	-	hypothetical protein	-	-
PG1660	5	3	0	0	154	59	448	-	ECF subfamily RNA polymerase sigma factor	-	COG1595K
PG1661	0	0	3	2	9	10	20	+	hypothetical protein	-	-
PG1662	3	2	5	6	130	50	187	+	hypothetical protein	-	-
PG1663	8	0	33	22	313	132	586	+	ABC transporter ATP-binding protein	-	COG1136V
PG1664	6	5	31	32	443	181	1414	+	ABC transporter permease	-	COG0577V
PG1665	4	2	10	7	167	116	686	+	ABC transporter permease	-	COG0577V
PG1666	12	7	31	13	531	147	1700	+	RND family efflux transporter MFP subunit	-	COG0845M
PG1667	10	20	15	13	291	154	1200	+	outer membrane efflux protein	-	COG1538MU
PG1669	21	31	346	154	28	191	106	-	hypothetical protein	-	-
PG1670	4	4	305	87	570	5536	9614	-	hypothetical protein	-	-
PG1671	99	153	1143	1017	1474	13425	19977	-	hypothetical protein	-	-
PG1672	11	45	2	0	0	0	0	+	hypothetical protein	-	-
PG1673	1	0	1	0	14	43	37	+	ISPg4, transposase	-	COG3385L
PG1674	1	0	0	0	3	12	5
PG1675	0	0	0	0	0	0	2	+	hypothetical protein	-	-
PG1676	58	48	296	136	2167	10346	6840	-	phosphoenolpyruvate carboxykinase	pckA	COG1866C
PG1677	22	46	64	24	156	642	747	+	phosphoglycerate kinase	pgk	COG0126G
PG1678	0	0	0	0	0	0	2	-	hypothetical protein	-	-
PG1679	1	4	11	0	7	92	86	+	hypothetical protein	-	-
PG1680	1	0	6	8	3	70	49
PG1681	22	24	52	72	400	1317	2198	+	glycogen debranching protein	-	COG3408G
PG1682	10	3	23	21	227	597	1745	+	glycosyl transferase	-	COG0438M
PG1683	7	5	23	28	253	657	1836	+	hypothetical protein	-	COG1449G
PG1684	3	4	31	48	201	349	2132	+	hypothetical protein	-	-
PG1685	1	3	4	18	10	70	108	-	hypothetical protein	-	-
PG1687	7	4	19	16	60	108	181	-	HIT family protein	-	COG0537FGR
PG1688	5	10	46	65	80	154	284	-	transcription elongation factor GreA	greA	COG0782K
PG1690	0	0	10	3	29	144	126	-	Sua5/YciO/YrdC/YwlC family protein	-	COG0009J
PG1691	3	3	9	4	24	169	140	-	hypothetical protein	-	COG1555L
PG1692	3	2	17	10	37	284	242	-	ABC transporter ATP-binding protein	-	COG1136V
PG1693	3	0	11	8	57	295	369	-	HesA/MoeB/ThiF family protein	-	COG1179H
PG1694	17	14	29	25	196	676	719	-	hypothetical protein	-	COG1559R
PG1695	0	1	0	0	0	0	0	+	hypothetical protein	-	-
PG1696	20	14	34	40	148	853	613	+	type II DNA modification methyltransferase	-	-
PG1697	25	30	94	61	362	1994	1493	+	type II restriction endonuclease	-	COG1061KL
PG1701	7	11	48	34	378	1090	2578	-	glutamine amidotransferase	-	COG2355E
PG1702	36	64	597	306	1457	6491	10750	-	DNA gyrase subunit B	gyrB	COG0187L
PG1703	26	36	172	74	655	1942	5502	-	nucleoside triphosphate pyrophosphohydrolase	mazG	COG3956R
PG1704	24	28	233	110	928	3617	5932	-	thiol:disulfide interchange protein dsbD	-	COG4232OC
PG1705	13	15	83	48	239	1061	1106
PG1706	0	0	22	28	67	241	402	-	hypothetical protein	-	-
PG1707	35	21	80	103	104	378	482	-	hypothetical protein	-	COG2919D
PG1709	0	1	1	6	22	46	74	+	ISPg5, transposase Orf1	-	-
PG1710	0	6	2	3	39	117	100	+	ISPg5, transposase Orf2	-	COG2801L
PG1711	11	10	64	36	111	537	281	-	alpha-1,2-mannosidase	-	COG3537G
PG1712	9	8	53	37	142	625	333	-	alpha-1,2-mannosidase	-	COG3537G
PG1713	3	0	18	15	49	131	89	-	putative lipoprotein	-	COG0607P
PG1714	6	5	11	21	53	202	200	-	pyridoxamine-phosphate oxidase	pdxH	COG0259H
PG1715	32	45	126	125	932	3081	6117	-	hypothetical protein	-	COG1629P
PG1718	1	0	0	0	0	0	0	-	hypothetical protein	-	-
PG1719	11	7	58	32	172	1016	759	+	ABC transporter ATP-binding protein	-	COG1132V
PG1720	5	10	39	37	303	1439	2183	+	hypothetical protein	-	-
PG1721	11	12	98	45	385	2227	3527	+	ribonuclease R	vacB	COG0557K
PG1722	0	1	0	2	1	2	2	-	hypothetical protein	-	-
PG1723	10	16	69	106	310	1228	630	+	30S ribosomal protein S20	rpsT	COG0268J
PG1724	2	15	18	26	47	230	327	+	putative DNA-binding/iron metalloprotein/AP endonuclease	gcp	COG0533O
PG1725	2	2	7	7	9	82	92	+	competence/damage inducible protein CinA	-	COG1546R
PG1726	26	35	112	57	311	843	1170	+	PDZ domain-containing protein	-	COG0793M
PG1727	15	10	37	5	152	475	679	+	hypothetical protein	yitL	COG2996S
PG1728	7	10	14	21	42	122	263	+	cytidine/deoxycytidylate deaminase	-	COG0590FJ
PG1729	34	46	431	276	429	1046	474	-	thiol peroxidase	-	COG2077O
PG1730	3	5	16	12	30	148	96	-	O-methyltransferase	-	COG4122R
PG1731	2	3	14	10	39	117	135	-	3-dehydroquinate dehydratase	aroQ	COG0757E
PG1732	7	3	4	2	36	91	98	+	integrase/recombinase XerD	xerD	COG4974L
PG1733	1	8	27	20	11	75	82	-	hypothetical protein	-	-
PG1734	0	0	20	9	5	63	109	-	transporter	-	COG0385R
PG1735	0	3	31	6	70	119	246	-	MutT/nudix family protein	-	COG2816L
PG1737	28	23	147	84	378	823	1719
PG1738	10	20	20	33	39	200	316	-	hypothetical protein	-	-
PG1739	10	13	39	41	64	237	242	-	hypothetical protein	-	COG0248FP
PG1741	53	66	214	142	713	2717	2196	-	aspartate ammonia-lyase	aspA	COG1027E
PG1742	0	1	0	0	0	1	3	+	hypothetical protein	-	-
PG1743	9	3	19	10	112	378	472	-	2-dehydro-3-deoxyphosphooctonate aldolase	kdsA	COG2877M
PG1745	11	20	18	39	64	500	355	-	phosphoribulokinase	-	COG0572F
PG1746	7	0	0	3	44	221	165	-	ISPg2, transposase	-	COG5433L
PG1747	1	2	19	19	104	376	289	-	ribose 5-phosphate isomerase B	-	COG0698G
PG1748	43	53	252	145	763	2679	3419	-	transketolase	tkt	COG0021G
PG1750	2	4	22	17	60	254	243	+	alpha-1,3/4-fucosidase	-	COG3669G
PG1751	8	11	58	24	145	1335	758	+	class V aminotransferase	-	COG0520E
PG1752	0	0	2	0	20	188	48	+	hypothetical protein	-	-
PG1753	3	3	29	13	35	626	259	+	selenide, water dikinase	selD	COG0709E
PG1754	24	37	179	74	280	2045	1069	+	hypothetical protein	-	COG1506E
PG1755	91	52	255	240	1638	2871	2916	-	fructose-1,6-bisphosphate aldolase	fbaB	COG3588G
PG1757	3	14	57	58	44	192	176	-	hypothetical protein	-	-
PG1758	1	5	48	360	359	1807	1863	+	30S ribosomal protein S15	rpsO	COG0184J
PG1759	7	3	34	36	56	292	275	+	adhesion protein	-	COG0803P
PG1760	4	0	16	6	65	386	273	+	ABC transporter ATP-binding protein	-	COG1121P
PG1761	0	0	7	9	14	97	79	+	acetyltransferase	-	COG0456R
PG1762	81	116	631	333	2039	5343	7125	+	bifunctional preprotein translocase subunit SecD/SecF	secDF	COG0342U
PG1763	12	24	219	110	426	721	805	-	ribonuclease III	rnc	COG0571K
PG1764	154	116	1556	629	7937	8727	8185	-	3-oxoacyl-ACP synthase	fabF	COG0304IQ
PG1765	20	22	544	315	2418	2798	2580	-	acyl carrier protein	acpP	COG0236IQ
PG1766	1	4	8	3	14	30	73	+	phosphoribosylglycinamide formyltransferase	purN	COG0299F
PG1767	8	4	23	11	14	56	137	+	putative lipoprotein	-	COG1225O
PG1768	7	14	62	26	32	128	184	+	magnesium chelatase subunit D/I family protein	-	COG0606O
PG1769	4	2	7	1	1	8	11	+	hypothetical protein	-	-
PG1770	11	20	12	4	0	24	10	+	hypothetical protein	-	-
PG1771	20	13	50	60	135	594	632	+	phenylalanyl-tRNA synthetase subunit alpha	pheS	COG0016J
PG1772	2	2	21	12	36	230	240	+	endonuclease III	nth	COG0177L
PG1773	8	5	34	18	48	372	322	+	PAP2 superfamily protein	-	COG0671I
PG1774	13	17	66	47	166	774	898	-	transcription-repair coupling factor	mfd	COG1197LK
PG1775	20	38	58	96	123	655	485	+	heat shock protein GrpE	grpE	COG0576O
PG1776	6	10	117	224	299	1166	1473	+	molecular chaperone DnaJ	dnaJ	COG0484O
PG1777	5	5	28	62	134	577	626	+	hypothetical protein	-	COG2151R
PG1778	7	8	38	76	108	616	552	+	hypothetical protein	-	COG2908S
PG1779	4	9	19	22	48	224	203	+	hypothetical protein	-	COG2110R
PG1780	28	18	114	93	308	1183	922	+	8-amino-7-oxononanoate synthase	bioF-3	COG0156H
PG1781	12	8	43	15	170	709	524	+	uridine kinase	udk	COG0572F
PG1782	7	13	42	31	60	426	362	+	hypothetical protein	-	-
PG1783	3	0	28	16	36	218	166	+	glycosyl transferase group 2 family protein	-	COG0463M
PG1784	4	3	11	5	22	156	136	+	hypothetical protein	-	COG0726G
PG1786	15	18	82	78	162	443	855	+	hypothetical protein	-	-
PG1787	0	6	0	1	1	8	2	-	hypothetical protein	-	-
PG1788	49	68	284	208	651	1754	1505	+	cysteine peptidase	-	COG3579E
PG1789	3	9	35	15	73	808	304	-	peptidyl-dipeptidase Dcp	dcp-2	COG0339E
PG1790	2	4	23	27	73	620	210	-	hypothetical protein	-	-
PG1791	0	1	0	1	3	23	15	-	hypothetical protein	-	-
PG1792	7	9	64	51	350	1446	1304	+	sodium/hydrogen antiporter	-	COG0475P
PG1793	7	12	49	33	424	1307	1023	+	1,4-alpha-glucan branching protein	glgB	COG0296G
PG1794	9	16	56	40	370	1214	988	+	DNA polymerase type I	polA	COG0749L
PG1795	472	341	877	1172	4295	10082	18020	-	hypothetical protein	-	-
PG1797	14	19	38	37	244	922	1400	+	DNA-binding response regulator/sensor histidine kinase	-	COG0642T
PG1798	21	50	68	133	931	550	1090	-	hypothetical protein	-	-
PG1799	1	0	0	0	0	0	1	+	hypothetical protein	-	-
PG1801	58	66	216	231	157	635	509	+	v-type ATPase subunit E	-	COG1390C
PG1802	16	28	205	87	180	1342	494	+	hypothetical protein	-	-
PG1803	45	37	524	181	439	3335	1729	+	V-type ATP synthase subunit A	atpA	COG1155C
PG1804	41	70	323	135	286	2048	1049	+	V-type ATP synthase subunit B	atpB	COG1156C
PG1805	25	51	341	132	124	1374	653	+	V-type ATP synthase subunit D	atpD	COG1394C
PG1806	43	49	422	276	313	3295	1414	+	v-type ATPase subunit I	atpI	COG1269C
PG1807	8	12	105	77	215	1497	549	+	v-type ATPase subunit K	atpK	-
PG1808	19	26	53	59	254	1835	1205	-	guanosine-3',5'-bis(diphosphate) 3'-pyrophosphohydrolase	spoT	COG0317TK
PG1809	30	46	89	98	944	3456	3037	-	2-oxoglutarate oxidoreductase subunit gamma	-	COG1014C
PG1810	46	38	142	123	1048	4058	3176	-	2-oxoglutarate oxidoreductase subunit beta	-	COG1013C
PG1811	6	25	3	1	0	0	0	+	hypothetical protein	-	-
PG1812	38	38	158	109	1596	5760	4637	-	2-ketoisovalerate ferredoxin reductase	-	COG0674C
PG1813	3	2	32	56	189	608	621	-	ferredoxin, 4Fe-4S	-	COG1143C
PG1814	13	37	65	71	316	1833	1434	-	DNA primase	dnaG	COG0358L
PG1815	3	7	50	46	173	957	676	-	3-deoxy-manno-octulosonate cytidylyltransferase	kdsB	COG1212M
PG1816	6	9	32	32	124	518	341	-	quinone family NAD(P)H dehydrogenase	-	COG2249R
PG1817	2	8	10	9	28	261	232	-	hypothetical protein	-	COG0755O
PG1818	0	1	20	22	53	316	479	-	hypothetical protein	-	-
PG1819	0	0	22	15	144	613	427	-	hypothetical protein	-	-
PG1820	5	43	115	81	395	1304	1484	-	cytochrome c552	nrfA	COG3303P
PG1821	4	8	36	58	203	787	701	-	cytochrome c nitrite reductase small subunit NrfH	nrfH	COG3005C
PG1823	5	11	150	100	1213	1247	7683	+	hypothetical protein	-	-
PG1824	55	53	547	231	530	1450	2186	-	phosphopyruvate hydratase	eno	COG0148G
PG1825	0	0	0	2	8	32	30	-	hypothetical protein	-	-
PG1826	5	5	4	6	43	109	119	-	hypothetical protein	-	COG3339S
PG1827	84	121	188	395	257	7727	3883	+	ECF subfamily RNA polymerase sigma factor	-	COG1595K
PG1828	30	72	109	229	2140	6047	4514	-	putative lipoprotein	-	-
PG1829	34	21	187	110	159	175	297	-	long-chain-fatty-acid--CoA ligase	-	COG1022I
PG1831	10	5	29	18	91	453	419	-	ATP-dependent DNA helicase RecQ	recQ-2	COG0514L
PG1834	22	6	57	51	122	381	530	+	glycogen synthase-like protein	-	COG0297G
PG1835	34	17	217	127	372	826	2717	+	putative lipoprotein	-	-
PG1836	8	1	15	13	41	114	502	+	nucleoside permease NupG	nupG	-
PG1837	1419	2864	6418	1910	17364	26326	26226	+	hemagglutinin protein HagA	-	-
PG1840	0	0	1	0	0	3	0	+	hypothetical protein	-	COG2321R
PG1841	13	11	173	83	50	227	135	+	hypothetical protein	-	COG4866S
PG1842	7	0	24	17	11	64	28	+	acetyltransferase	-	COG4552R
PG1844	629	724	3791	1840	34786	74476	48760
PG1846	0	2	0	0	2	20	4	+	hypothetical protein	-	-
PG1847	34	32	31	35	187	610	954	-	endoribonuclease L-PSP	-	COG0251J
PG1848	8	4	24	16	41	495	600	-	RNA methyltransferase	-	COG0566J
PG1849	21	9	77	50	233	2005	1945	-	DNA repair protein RecN	recN	COG0497L
PG1850	7	4	43	48	139	1008	1302	-	hypothetical protein	-	-
PG1851	31	42	165	79	296	1739	1987	-	phosphopantothenoylcysteine decarboxylase/phosphopantothenate--cysteine ligase	coaBC	COG0452H
PG1852	8	7	54	50	322	1536	1516	-	exonuclease	-	COG0847L
PG1853	30	45	223	110	411	1825	2279	-	DNA polymerase III subunit beta	dnaN	COG0592L
PG1854	1	0	17	14	18	201	211	-	5-formyltetrahydrofolate cyclo-ligase	-	COG0212H
PG1855	18	7	75	65	75	638	1398	-	carboxyl-terminal protease	-	COG0793M
PG1856	4	16	24	18	84	277	493	-	cytidine/deoxycytidylate deaminase	-	COG2131F
PG1857	11	37	107	78	1	13	29	-	hypothetical protein	-	-
PG1858	227	112	690	630	31	63	171	-	flavodoxin FldA	-	COG0716C
PG1859	14	7	42	31	112	405	483	-	glycerate kinase	-	COG1929G
PG1860	9	7	37	38	166	802	841	-	hypothetical protein	-	COG1373R
PG1861	2	0	0	0	6	49	37	-	hypothetical protein	-	-
PG1862	3	0	6	2	40	189	109	-	hypothetical protein	-	-
PG1863	0	0	0	1	16	95	22	-	hypothetical protein	-	-
PG1864	8	0	49	28	213	1665	735	-	leucine-rich protein	-	COG4886S
PG1866	2	2	3	9	10	28	43	+	hypothetical protein	-	-
PG1868	10	18	75	121	146	435	187	-	hypothetical protein	-	COG1755S
PG1869	7	9	6	29	13	97	23	-	hypothetical protein	-	-
PG1870	9	9	23	14	8	28	24	-	UbiE/COQ5 family methlytransferase	-	COG2226H
PG1871	0	1	1	26	2	15	5	-	hypothetical protein	-	-
PG1872	33	46	236	89	1150	4673	3691	-	urocanate hydratase	hutU	COG2987E
PG1874	3	0	4	1	15	112	230	-	hypothetical protein	-	COG0792L
PG1875	2	4	36	21	58	330	476	-	hemolysin	-	-
PG1876	3	3	32	19	91	420	514	-	hypothetical protein	-	COG0204I
PG1877	1	7	45	33	191	690	980	-	Na+/H+ antiporter	nhaA	COG3004P
PG1878	14	11	60	37	308	1735	1156	+	cysteinyl-tRNA synthetase	cysS	COG0215J
PG1879	13	12	64	30	219	978	782	+	hypothetical protein	-	COG1752R
PG1880	0	1	48	21	70	464	354	+	glycosyl transferase group 2 family protein	-	COG1216R
PG1881	4	8	61	48	332	860	770	+	hypothetical protein	-	-
PG1884	16	11	84	53	220	1294	1839	-	alpha-L-fucosidase	-	COG3669G
PG1885	27	29	114	84	339	1709	1221	-	polyphosphate kinase	ppk	COG0855P
PG1886	9	8	69	26	116	428	592	-	GTP-binding protein HflX	hflX	COG2262R
PG1887	8	10	20	16	37	93	241	+	tRNA 2-selenouridine synthase	-	COG2603R
PG1888	4	2	3	10	21	40	93	+	hypothetical protein	-	-
PG1889	18	9	3	40	148	338	561	+	hypothetical protein	-	-
PG1890	6	0	31	14	13	17	89	+	putative lipoprotein	-	-
PG1891	1	0	11	20	49	66	310	+	hypothetical protein	-	-
PG1892	5	13	0	24	18	46	86	+	hypothetical protein	-	-
PG1893	0	0	34	15	9	65	58	+	hypothetical protein	-	-
PG1894	2	0	1	3	44	189	228	+	hypothetical protein	-	-
PG1895	0	1	5	18	29	137	168	+	hypothetical protein	-	-
PG1896	37	12	183	54	380	790	906	+	S-adenosylmethionine synthetase	metK	COG0192H
PG1897	6	4	7	12	96	268	131	-	thiamin pyrophosphokinase catalytic subunit	-	COG1564H
PG1898	5	9	6	17	141	415	213	-	transporter	-	COG3201H
PG1899	21	29	39	81	575	1206	1174	-	TonB-dependent receptor	-	COG1629P
PG1900	6	5	18	8	20	181	252	-	ribosome-associated GTPase	-	COG1162R
PG1901	6	6	76	33	367	882	2377	-	ribosome recycling factor	frr	COG0233J
PG1902	2	7	58	54	164	632	1083	-	uridylate kinase	pyrH	COG0528F
PG1903	15	13	76	42	136	716	593	-	hypothetical protein	-	-
PG1904	0	0	0	0	1	8	7	-	hypothetical protein	-	-
PG1906	5	4	5	8	28	68	59	+	ISPg1, transposase	-	COG3039L
PG1908	0	0	0	0	191	548	343	+	hypothetical protein	-	-
PG1910	4	30	209	181	382	2825	1945	-	50S ribosomal protein L17	rplQ	COG0203J
PG1911	21	43	1027	476	920	8368	3351	-	DNA-directed RNA polymerase subunit alpha	rpoA	COG0202K
PG1912	25	31	212	247	570	5081	1784	-	30S ribosomal protein S4	rpsD	COG0522J
PG1913	28	32	354	167	172	1475	847	-	30S ribosomal protein S11	rpsK	COG0100J
PG1914	32	50	273	135	342	2564	1156	-	30S ribosomal protein S13	rpsM	COG0099J
PG1915	3	5	14	41	86	677	381	-	50S ribosomal protein L36	rpmJ	COG0257J
PG1916	13	9	217	137	78	929	411	-	translation initiation factor IF-1	infA	COG0361J
PG1917	29	17	402	212	936	8209	3184	-	methionine aminopeptidase	map	COG0024J
PG1918	40	55	849	702	1771	15622	6024	-	preprotein translocase subunit SecY	secY	COG0201U
PG1919	15	18	493	247	413	3678	2309	-	50S ribosomal protein L15	rplO	COG0200J
PG1920	8	2	41	58	283	2108	641	-	50S ribosomal protein L30	rpmD	COG1841J
PG1921	18	32	271	186	300	2639	879	-	30S ribosomal protein S5	rpsE	COG0098J
PG1922	6	14	110	96	321	2314	1066	-	50S ribosomal protein L18	rplR	COG0256J
PG1923	20	15	425	247	602	4373	1804	-	50S ribosomal protein L6	rplF	COG0097J
PG1924	33	13	265	173	465	3033	1428	-	30S ribosomal protein S8	rpsH	COG0096J
PG1925	3	0	91	141	416	3032	854	-	30S ribosomal protein S14	rpsN	COG0199J
PG1926	13	21	215	129	593	4811	1521	-	50S ribosomal protein L5	rplE	COG0094J
PG1927	12	21	186	103	287	2300	806	-	50S ribosomal protein L24	rplX	COG0198J
PG1928	4	9	116	80	423	3699	805	-	50S ribosomal protein L14	rplN	COG0093J
PG1929	67	114	260	172	312	2681	954	-	30S ribosomal protein S17	rpsQ	COG0186J
PG1930	4	9	92	67	126	1250	279	-	50S ribosomal protein L29	rpmC	-
PG1931	16	24	162	95	264	2326	608	-	50S ribosomal protein L16	rplP	COG0197J
PG1932	39	72	891	297	730	5897	2226	-	30S ribosomal protein S3	rpsC	COG0092J
PG1933	6	16	406	217	332	2908	874	-	50S ribosomal protein L22	rplV	COG0091J
PG1934	26	44	208	100	260	1937	580	-	30S ribosomal protein S19	rpsS	COG0185J
PG1935	42	29	491	185	849	6800	1773	-	50S ribosomal protein L2	rplB	COG0090J
PG1936	16	12	262	159	252	1704	959	-	50S ribosomal protein L23	rplW	COG0089J
PG1937	17	21	288	199	694	5005	1423	-	50S ribosomal protein L4	rplD	COG0088J
PG1938	29	33	345	202	617	3804	1144	-	50S ribosomal protein L3	rplC	COG0087J
PG1939	3	6	63	90	416	2144	1073	-	30S ribosomal protein S10	rpsJ	COG0051J
PG1940	398	331	1553	614	2548	15158	5755	-	elongation factor G	fusA	COG0480J
PG1941	17	21	346	271	290	1202	523	-	30S ribosomal protein S7	rpsG	COG0049J
PG1942	23	30	281	145	445	1707	752	-	30S ribosomal protein S12	rpsL	COG0048J
PG1943	9	2	14	14	34	92	190	-	hypothetical protein	-	-
PG1944	12	9	53	54	298	1450	4480	+	3-phosphoshikimate 1-carboxyvinyltransferase	aroA	COG0128E
PG1945	3	2	25	24	92	397	617	+	hypothetical protein	-	-
PG1946	2	4	17	12	60	435	856	+	ABC transporter	-	COG1108P
PG1947	48	61	144	113	382	1686	4463	+	hypothetical protein	-	-
PG1948	33	44	51	46	335	860	2042	+	putative lipoprotein	-	COG2267I
PG1949	39	35	119	120	1671	2719	4959	-	malate dehydrogenase	mdh	COG0039C
PG1950	3	4	34	21	174	519	598	+	hypothetical protein	-	COG0628R
PG1951	36	29	137	64	332	1391	1584	+	glutaminyl-tRNA synthetase	glnS	COG0008J
PG1952	4	6	20	17	36	196	218	+	DedA family protein	-	COG0586S
PG1953	12	21	31	44	126	526	491	+	hypothetical protein	-	COG1284S
PG1954	7	18	25	21	55	377	201	+	NAD dependent epimerase/reductase-like protein	-	COG0451MG
PG1956	11	21	128	90	107	1158	544	-	4-hydroxybutyrate CoA-transferase	abfT-2	COG0427C
PG1959	99	76	164	341	251	1152	740	-	50S ribosomal protein L33	rpmG	COG0267J
PG1960	50	45	229	452	333	1738	961	-	50S ribosomal protein L28	rpmB	COG0227J
PG1961	20	22	79	52	350	1597	953	-	hypothetical protein	-	COG0306P
PG1963	2	2	19	17	77	361	594	+	Sua5/YciO/YrdC/YwlC family protein	-	COG0009J
PG1964	4	3	10	20	66	325	544	+	sugar transferase	-	COG2148M
PG1965	20	1	35	8	68	300	564
PG1966	2	0	25	12	40	174	254	-	hypothetical protein	-	COG0668M
PG1967	4	19	10	6	9	55	141	+	hypothetical protein	-	COG4783R
PG1968	0	0	0	0	1	2	5	-	hypothetical protein	-	-
PG1969	5	19	44	112	73	184	417	-	hypothetical protein	-	-
PG1970	0	1	0	0	1	5	3	-	hypothetical protein	-	-
PG1972	12	17	51	16	70	463	156	+	hemagglutinin protein HagB	-	-
PG1974	38	0	211	0	58	852	240	-	hypothetical protein	-	-
PG1975	7	33	46	7	64	354	151	+	hemagglutinin protein HagC	-	-
PG1977	5	4	73	33	67	857	224	-	hypothetical protein	-	-
PG1978	7	4	36	20	42	338	91	-	hypothetical protein	-	-
PG1979	0	1	0	0	0	0	1	+	hypothetical protein	-	-
PG1980	0	4	0	0	9	58	25	-	hypothetical protein	-	-
PG1981	4	0	5	0	6	53	24	-	CRISPR-associated Cas2 family protein	cas2-1	COG1343L
PG1982	20	0	22	0	172	1558	298	-	CRISPR-associated Cas1 family protein	-	COG1518L
PG1983	10	0	3	0	57	568	73	-	CRISPR-associated Cmr5 family protein	-	COG1604L
PG1984	1	0	6	0	50	295	57	-	hypothetical protein	-	-
PG1985	2	0	5	0	90	511	67	-	CRISPR-associated Cmr4 family protein	-	COG1336L
PG1986	10	0	0	0	100	831	96	-	CRISPR-associated Cmr3 family protein	-	-
PG1987	6	0	3	0	203	1401	215	-	CRISPR-associated Csm1 family protein	-	COG1353R
PG1988	4	0	2	0	174	1346	160	-	hypothetical protein	-	-
PG1989	1	0	0	0	43	263	39	-	hypothetical protein	-	-
PG1992	22	19	57	52	148	498	605	+	tRNA uridine 5-carboxymethylaminomethyl modification protein GidA	gidA	COG0445D
PG1993	3	16	32	30	80	248	366	+	excinuclease ABC subunit C	uvrC	COG0322L
PG1994	6	5	2	12	37	87	95	+	D-tyrosyl-tRNA(Tyr) deacylase	dtd	COG1490J
PG1995	2	7	16	11	18	46	60	+	hypothetical protein	-	COG1694R
PG1996	12	3	31	16	118	334	741	+	deoxyribose-phosphate aldolase	deoC	COG0274F
PG1997	0	0	1	7	9	29	154	+	hypothetical protein	-	-
PG1998	17	19	67	44	161	986	1397	-	polyprenyl synthetase	-	COG0142H
PG1999	6	7	7	5	18	183	170	-	hypothetical protein	-	-
PG2000	3	2	13	7	54	350	339	-	signal peptidase-like protein	-	COG0681U
PG2001	8	4	79	50	214	1273	1153	-	signal peptidase I	lepB	COG0681U
PG2002	5	9	37	24	137	800	465	-	dihydrodipicolinate reductase	dapB	COG0289E
PG2003	5	14	25	44	260	1042	666	-	deoxyguanosinetriphosphate triphosphohydrolase	dgt	COG0232F
PG2004	1	0	23	26	24	99	123	-	hypothetical protein	-	COG2855S
PG2006	8	53	9	60	28	165	86	+	hypothetical protein	-	-
PG2008	73	201	953	870	36	376	88	+	TonB-dependent receptor	-	COG4771P
PG2009	0	5	5	9	38	128	122	+	DNA repair protein RecO	-	COG1381L
PG2010	26	36	106	119	516	1689	1823	+	phosphomannomutase	-	COG1109G
PG2013	0	0	12	7	37	102	122	-	CRISPR-associated Cas2 family protein	cas2-2	COG1343L
PG2014	4	7	15	18	36	180	81	-	CRISPR-associated Cas1 family protein	cas1	COG1518L
PG2015	9	8	8	10	32	223	84	-	CRISPR-associated Cas4 family protein	cas4	COG1468L
PG2016	0	0	0	0	216	1351	264	-	CRISPR-associated helicase Cas3	cas3	COG1203R
PG2017	0	0	0	0	341	1462	211	-	hypothetical protein	-	-
PG2018	0	0	0	0	89	639	90	-	hypothetical protein	-	-
PG2019	0	0	0	0	52	312	60	-	hypothetical protein	-	-
PG2020	10	3	10	11	70	335	79	-	CRISPR-associated Cas5e family protein	-	COG1583L
PG2021	5	8	27	15	37	459	387	-	hypothetical protein	-	COG1368M
PG2022	32	9	70	49	209	1544	1419	-	hypothetical protein	-	COG4485S
PG2023	4	8	32	9	210	893	503	-	methionyl-tRNA formyltransferase	fmt	COG0223J
PG2024	985	1222	5937	2982	21473	41667	23650	-	hemagglutinin protein HagE	hagE	-
PG2026	4	8	19	22	49	463	205	+	phosphoglycerate mutase	-	COG0406G
PG2027	1	6	29	25	126	922	399	+	hypothetical protein	-	-
PG2028	5	3	83	16	51	378	233	+	ebsC protein	-	COG2606S
PG2029	64	103	358	123	229	1476	806	+	hypothetical protein	-	-
PG2030	2	2	19	22	89	202	373	+	hypothetical protein	-	-
PG2031	34	39	71	53	664	1039	1015	+	hypothetical protein	-	COG3832S
PG2032	9	12	21	18	53	235	914	-	primosomal protein N'	priA	COG1198L
PG2033	23	16	82	57	207	1139	2260	-	glutamate synthase small subunit	gltD	COG0493ER
PG2034	22	9	79	67	99	579	1001	-	ferredoxin-NADP(+) reductase subunit alpha	-	COG0543HC
PG2035	5	3	7	5	54	153	264	+	tRNA (guanine-N(1)-)-methyltransferase	trmD	COG0336J
PG2036	3	0	1	3	21	54	173	+	ion transporter	-	COG1226P
PG2037	0	2	10	1	4	28	20	-	hypothetical protein	-	-
PG2038	0	0	0	0	5	144	31	-	N-acetylmuramoyl-L-alanine amidase	-	COG3023V
PG2040	1	0	4	5	9	278	47	-	histone-like family DNA-binding protein	-	-
PG2041	9	4	5	9	30	97	198	-	hypothetical protein	-	-
PG2042	9	7	0	24	51	159	327	-	thioredoxin family protein	-	COG0526OC
PG2043	2	14	10	5	83	307	334	+	hypothetical protein	-	COG0327S
PG2044	29	29	295	281	347	1008	1936	+	hypothetical protein	-	COG1579R
PG2046	0	10	45	39	77	358	423	+	hypothetical protein	-	COG0037D
PG2047	10	8	15	23	155	845	761	-	helicase	-	COG0507L
PG2048	6	9	5	14	309	712	613	-	hypothetical protein	-	-
PG2049	10	13	37	24	306	735	756	-	hypothetical protein	-	-
PG2050	33	21	168	188	1791	3259	4157	-	hypothetical protein	-	-
PG2052	8	13	13	31	133	392	689	+	dihydrodipicolinate synthase	dapA	COG0329EM
PG2053	1	5	14	7	38	145	275	+	dithiobiotin synthetase	bioD	COG0132H
PG2054	54	40	106	96	1600	1909	5001	-	lipoprotein PG3	-	COG2885M
PG2055	19	37	83	103	667	1756	1698	-	dihydroorotate dehydrogenase 2	-	COG0167F
PG2057	1	2	6	7	37	119	91	-	ISPg5, transposase Orf2	-	COG2801L
PG2058	1	2	11	3	12	49	85	-	ISPg5, transposase Orf1	-	-
PG2060	4	6	16	16	201	1073	993	+	thymidylate synthase	thyA	COG0207F
PG2061	1	7	13	13	60	439	491	+	dihydrofolate reductase	folA	COG0262H
PG2062	9	18	78	34	271	1521	2127	+	histidyl-tRNA synthetase	hisS	COG0124J
PG2063	0	0	0	0	0	0	3	-	hypothetical protein	-	-
PG2064	0	0	1	9	11	55	73	+	hypothetical protein	-	-
PG2065	2	0	18	14	96	312	397	+	ribosomal RNA large subunit methyltransferase N	-	COG0820R
PG2066	11	23	99	85	192	788	1074	+	putative lipoprotein	-	-
PG2067	10	13	58	39	242	1017	787	+	pyridoxal phosphate biosynthetic protein PdxA	pdxA	COG1995H
PG2068	10	26	47	27	134	414	301	+	glycerol-3-phosphate cytidylyltransferase	tagD	COG0615MI
PG2069	4	16	43	37	204	1009	659	+	short chain dehydrogenase/reductase oxidoreductase	-	COG1028IQR
PG2070	2	11	28	11	108	619	415	+	hypothetical protein	-	COG0558I
PG2071	8	13	29	11	95	499	585	+	hypothetical protein	-	COG3176R
PG2072	11	27	94	46	131	726	1227	+	UvrD/REP helicase	-	COG1074L
PG2073	20	38	357	136	18	177	116	-	hypothetical protein	-	-
PG2074	3	3	310	87	641	5656	9831	-	hypothetical protein	-	-
PG2075	205	113	1990	537	1539	13377	19724	-	hypothetical protein	-	-
PG2076	107	90	41	27	0	0	0	+	hypothetical protein	-	-
PG2077	0	0	5	5	16	36	70	-	hypothetical protein	-	-
PG2078	6	9	11	10	45	76	195	-	hypothetical protein	-	COG1672R
PG2079	4	2	6	4	15	98	174	-	hypothetical protein	-	-
PG2080	0	1	6	0	30	153	230	-	adenosylmethionine-8-amino-7-oxononanoate aminotransferase	bioA	COG0161H
PG2081	8	2	12	9	35	123	273	-	biotin synthetase	bioB	COG0502H
PG2082	3	29	0	124	1449	1871	3798	-	POT family protein	-	COG3104E
PG2083	28	20	55	39	197	595	980	-	hypothetical protein	-	-
PG2085	10	10	72	73	296	995	1391	+	tryptophanyl-tRNA synthetase	trpS	COG0180J
PG2086	8	2	48	34	130	404	577	+	hypothetical protein	-	-
PG2087	2	5	20	9	149	608	646	+	rRNA large subunit methyltransferase	-	COG1576S
PG2088	10	4	91	38	176	637	904	+	bifunctional methionine sulfoxide reductase A/B	msrA	COG0229O
PG2089	12	7	42	11	169	824	1286	+	hypothetical protein	-	-
PG2090	3	2	23	6	44	119	195	+	cation efflux family protein	-	COG0053P
PG2091	0	5	8	3	11	29	53	+	dihydroneopterin aldolase	folB	COG1539H
PG2092	6	4	13	14	72	241	195	-	hypothetical protein	-	-
PG2094	12	15	135	76	187	1455	2202	-	hypothetical protein	-	COG2911S
PG2095	9	11	47	22	71	622	620	-	putative lipoprotein	-	COG4775M
PG2096	29	19	186	106	713	4004	4647	-	hypothetical protein	-	COG2911S
PG2097	32	30	84	66	227	733	1195	-	ribose-phosphate pyrophosphokinase	prsA	COG0462FE
PG2098	0	0	1	3	5	17	47	-	hypothetical protein	-	-
PG2099	12	4	45	24	150	687	1330	-	DEAD/DEAH box helicase	-	COG0513LKJ
PG2100	0	40	437	161	12	96	71	-	hypothetical protein	-	-
PG2101	3	25	644	85	8	97	49	-	hypothetical protein	-	-
PG2102	14	207	1228	433	51	401	99	-	hypothetical protein	-	-
PG2103	0	1	63	32	0	1	1	-	hypothetical protein	-	-
PG2104	0	8	0	0	0	0	0	-	hypothetical protein	-	-
PG2105	19	30	378	303	703	1780	2688	+	putative lipoprotein	-	-
PG2106	11	16	124	151	734	734	5590	+	hypothetical protein	-	-
PG2107	2	2	11	9	93	314	92	-	thiamine biosynthesis protein ThiH	thiH	COG1060HR
PG2108	0	2	2	1	87	233	40	-	thiazole synthase	thiG	COG2022H
PG2109	0	1	12	4	563	1930	281	-	thiamine-phosphate pyrophosphorylase	thiE	COG0352H
PG2110	7	5	16	12	843	1336	293	-	thiamine biosynthesis protein ThiC	thiC	COG0422H
PG2111	3	0	2	1	30	35	27	-	sulfur carrier protein ThiS	thiS	COG2104H
PG2112	1	4	24	22	20	69	55	+	hypothetical protein	-	-
PG2114	0	0	2	4	1	5	5	-	hypothetical protein	-	-
PG2115	1	2	0	0	0	4	0
PG2116	0	0	0	1	2	3	4	+	hypothetical protein	-	-
PG2117	115	355	299	325	451	2576	1344	-	30S ribosomal protein S16	rpsP	COG0228J
PG2119	10	11	62	31	93	301	433	+	Gfo/Idh/MocA family oxidoreductase	-	COG0673R
PG2120	16	14	48	22	47	263	418	-	metallo-beta-lactamase superfamily protein	-	COG1235R
PG2121	43	87	105	78	143	756	848	-	L-asparaginase	ansA	COG0252EJ
PG2123	4	5	1	16	149	405	317	+	hypothetical protein	-	-
PG2124	49	50	429	353	1255	2608	5464	+	glyceraldehyde 3-phosphate dehydrogenase, type I	gapA	COG0057G
PG2125	3	2	15	18	22	198	172	-	AraC family transcriptional regulator	-	COG2207K
PG2126	14	1	39	30	186	1123	989	-	hypothetical protein	-	COG0325R
PG2127	5	4	38	49	149	700	736	-	hypothetical protein	-	-
PG2128	1	0	1	2	42	180	117	-	ISPg5, transposase Orf2	-	COG2801L
PG2129	0	2	7	4	21	50	91	-	ISPg5, transposase Orf1	-	-
PG2130	17	50	171	89	1	7	14	+	hypothetical protein	-	-
PG2131	46	192	363	226	8	23	28	+	hypothetical protein	-	COG2885M
PG2132	44	167	49	107	25	120	83	+	fimbrilin	fimA	-
PG2133	17	50	62	41	5	6	13	+	putative lipoprotein	-	-
PG2134	22	65	125	101	5	23	26	+	putative lipoprotein	-	-
PG2135	0	0	0	0	9	43	52	+	putative lipoprotein	-	-
PG2136	0	0	1	0	18	76	132	+	hypothetical protein	-	-
PG2139	19	17	92	143	122	527	860	+	hypothetical protein	-	COG1399R
PG2140	11	17	53	56	306	853	1439	+	50S ribosomal protein L32	rpmF	COG0333J
PG2141	52	56	281	168	339	1393	2379	+	3-oxoacyl-ACP synthase	fabH	COG0332I
PG2142	17	8	107	51	196	1313	1170	+	GTP-binding protein Era	era	COG1159R
PG2143	6	7	123	60	92	758	869	+	GTP-binding protein EngA	engA	COG1160R
PG2144	19	23	243	125	396	2812	3170	+	hypothetical protein	-	-
PG2145	0	6	15	11	32	288	292	+	polysaccharide deacetylase	-	COG0726G
PG2146	0	0	8	7	18	354	243	+	hypothetical protein	-	COG4121S
PG2147	4	0	26	11	22	102	144	-	xanthine phosphoribosyltransferase	xpt	COG0503F
PG2148	5	8	29	26	55	272	390	-	xanthine/uracil permease	-	COG2233F
PG2149	6	13	11	11	83	311	435	-	hypothetical protein	-	-
PG2150	14	34	78	53	199	591	1042	-	LysM domain-containing protein	-	COG3858R
PG2152	1	2	0	1	100	286	211	+	histone-like family DNA-binding protein	-	-
PG2153	0	9	0	4	21	74	59
PG2154	1	1	5	13	33	88	62	-	hypothetical protein	-	-
PG2155	10	10	43	18	109	394	284	-	putative lipoprotein	-	COG3735S
PG2156	7	2	19	13	37	188	204	-	16S ribosomal RNA methyltransferase RsmE	-	COG1385S
PG2157	9	32	19	29	166	557	973	+	glutamine cyclotransferase-like protein	-	-
PG2158	5	12	25	11	57	186	515	+	hypothetical protein	-	COG2166R
PG2159	15	16	31	21	128	651	643	+	protoporphyrinogen oxidase	-	COG1232H
PG2161	1	3	2	2	14	112	195	-	AraC family transcriptional regulator	-	COG2207K
PG2162	16	12	28	19	73	498	535	-	lipid A disaccharide synthase	lpxB	COG0763M
PG2163	11	12	55	7	173	785	1085	-	stationary phase survival protein SurE	surE	COG0496R
PG2164	20	15	72	58	125	452	694	-	FKBP-type peptidylprolyl isomerase	-	COG0545O
PG2165	7	20	110	89	359	1417	2351	-	glycyl-tRNA synthetase	glyS	COG0423J
PG2166	0	1	0	0	0	1	1	+	hypothetical protein	-	-
PG2167	137	175	604	392	1281	2821	3411	-	hypothetical protein	-	COG2885M
PG2168	27	10	316	190	456	789	868	-	hypothetical protein	-	-
PG2170	13	14	38	23	118	328	211	-	sugar transporter	-	COG0738G
PG2171	2	1	19	14	192	587	223	-	D-isomer specific 2-hydroxyacid dehydrogenase	-	COG1052CHR
PG2172	30	23	251	296	690	1907	2816	-	hypothetical protein	-	-
PG2173	35	43	156	115	367	1418	2385	-	outer membrane lipoprotein Omp28	omp28	-
PG2174	34	43	238	156	767	3709	3857	-	hypothetical protein	-	-
PG2175	25	22	82	43	169	597	999	-	hypothetical protein	-	COG1225O
PG2176	5	0	0	2	45	206	200	-	ISPg2, transposase	-	COG5433L
PG2177	6	4	72	68	374	1413	1798	-	Na(+)-translocating NADH-quinone reductase subunit F	nqrF	COG2871C
PG2178	10	6	26	10	90	388	474	-	Na(+)-translocating NADH-quinone reductase subunit E	nqrE	COG2209C
PG2179	4	10	31	20	170	624	688	-	Na(+)-translocating NADH-quinone reductase subunit D	nqrD	COG1347C
PG2180	13	16	65	27	206	893	1029	-	Na(+)-translocating NADH-quinone reductase subunit C	nqrC	COG2869C
PG2181	22	19	72	41	304	1396	1181	-	Na(+)-translocating NADH-quinone reductase subunit B	nqrB	COG1805C
PG2182	25	51	57	87	442	1452	2101	-	Na(+)-translocating NADH-quinone reductase subunit A	nqrA	COG1726C
PG2185	10	6	15	16	114	231	473	-	transporter	-	COG0810M
PG2186	4	3	15	7	23	70	76	-	transcriptional regulator	-	COG3682K
PG2187	2	0	16	10	121	740	834	-	1,4-dihydroxy-2-naphthoate octaprenyltransferase	menA	COG1575H
PG2188	12	4	29	15	128	756	892	-	diaminopimelate decarboxylase	lysA	COG0019E
PG2189	17	11	78	64	219	874	1471	-	aspartate kinase	lysC	COG0527E
PG2190	8	10	94	100	239	967	1422	-	cell-division ATP-binding protein	ftsE	COG2884D
PG2192	83	56	227	233	2607	6255	19840	+	M24/M37 family peptidase	-	COG0739M
PG2194	0	0	0	0	6	55	29	-	ISPg4, transposase	-	COG3385L
PG2197	5	8	26	29	117	499	924	+	hypothetical protein	-	COG4783R
PG2198	184	153	530	514	1493	4480	5501
PG2199	29	28	102	85	185	706	1374	-	ABC transporter ATP-binding protein	-	COG0488R
PG2200	20	38	121	101	285	938	1750	-	hypothetical protein	-	COG3063NU
PG2201	12	20	23	31	94	317	548	-	peptide deformylase	def	COG0242J
PG2202	0	6	14	17	110	178	390	-	Holliday junction resolvase-like protein	-	COG0816L
PG2204	36	39	173	103	650	1810	2974	+	hypothetical protein	-	COG2373R
PG2205	12	22	121	74	429	821	801	+	2-dehydropantoate 2-reductase	panE	COG1893H
PG2206	49	65	178	113	206	921	1070	-	ABC transporter ATP-binding protein	-	COG0488R
PG2207	46	46	117	96	1132	3086	3465	-	hypothetical protein	-	COG0451MG
PG2208	5	1	0	0	84	189	201	-	hypothetical protein	-	-
PG2209	1	2	10	10	94	245	179	-	hypothetical protein	-	-
PG2210	19	9	110	74	225	1522	989	-	excinuclease ABC subunit A	uvrA-2	COG0178L
PG2212	0	0	4	2	1	60	10	-	hypothetical protein	-	-
PG2213	10	11	61	282	344	4088	2612	-	nitrite reductase-like protein	-	COG1251C
PG2214	0	3	13	12	340	1043	2408	-	hypothetical protein	-	-
PG2215	18	21	47	56	645	1621	3720	-	mannose-1-phosphate guanylyltransferase	manC	COG0836M
PG2216	10	12	87	26	247	1051	579	+	hypothetical protein	-	-
PG2217	19	28	107	79	313	1429	1725	+	1-deoxy-D-xylulose-5-phosphate synthase	dxs	COG1154HI
PG2218	3	5	41	27	186	757	862	+	potassium transporter peripheral membrane protein	trkA	COG0569P
PG2219	2	18	36	21	55	367	513	+	potassium uptake protein TrkH	trkH	COG0168P
PG2220	2	5	4	19	0	27	26	+	hypothetical protein	-	-
PG2221	11	15	44	29	116	408	738	+	MiaB-like tRNA modifying enzyme	-	COG0621J
PG2222	3	3	13	21	26	128	237	+	acyltransferase	-	COG1560M
PG2223	2	3	7	8	8	74	168	+	glycosyl transferase group 2 family protein	-	COG1216R
PG2224	1	0	7	14	26	261	88	+	hypothetical protein	-	-
PG2225	0	0	0	2	19	112	67	+	hypothetical protein	-	COG1846K
PG2226	3	0	4	1	18	116	98	+	hypothetical protein	-	COG1629P
PG2227	2	0	7	4	15	102	88	+	hypothetical protein	-	-

## Sheet: 4. Pgi DEG perio. vs vitro
genes	log2FC	log2CPM	PValue	FDR	Strand	Product	Gene	COG	VF
PG2076	12.9923	9.48704	7.88914e-13	5.30476e-11	+	hypothetical protein	-	-
PG1152	12.3788	8.83002	5.44716e-09	1.83137e-07	-	hypothetical protein	-	-
PG0145	11.928	8.37472	2.22557e-13	1.60735e-11	+	hypothetical protein	-	-
PG0100	11.1699	7.44911	1.83415e-05	0.000314829	-	hypothetical protein	-	-
PG1672	10.9919	7.24163	1.6849e-05	0.000293353	+	hypothetical protein	-	-
PG1811	10.1436	6.1831	2.40925e-05	0.000394793	+	hypothetical protein	-	-
PG1267	9.28637	6.46977	5.68403e-05	0.000876859	+	hypothetical protein	-	-
PG1021	9.00852	4.3293	0.001944	0.0178365	-	hypothetical protein	-	-
PG0606	8.41962	5.24397	0.000234579	0.00320344	-	hypothetical protein	-	-
PG2103	8.22041	6.48537	3.07081e-06	6.17327e-05	-	hypothetical protein	-	-
PG0495	8.12444	12.2167	8.35148e-19	1.62854e-16	+	hypothetical protein	-	-
PG2104	8.0195	3.16385	0.010977	0.0657928	-	hypothetical protein	-	-
PG1020	7.98368	9.83499	1.2717e-24	2.47982e-21	+	hypothetical protein	-	COG1629P
PG1630	7.97947	6.60638	6.65187e-08	1.82692e-06	+	hypothetical protein	-	-
PG0337	7.79145	2.95321	0.00883087	0.0559097	-	hypothetical protein	-	-
PG2130	7.55597	8.78807	2.80997e-22	1.36986e-19	+	hypothetical protein	-	-
PG1019	7.55516	10.3879	3.70774e-24	3.61505e-21	+	putative lipoprotein	-	-
PG2131	7.53075	10.3579	5.69615e-20	1.58678e-17	+	hypothetical protein	-	COG2885M
PG1181	7.21864	8.52439	7.43515e-17	1.03561e-14	-	TetR family transcriptional regulator	-	COG1309K
PG0222	7.08466	6.08143	0.000443358	0.00557773	-	histone-like family DNA-binding protein	-	COG0776L
PG1022	6.97257	6.86826	5.24118e-11	2.49276e-09	+	hypothetical protein	-	-
PG1180	6.89672	10.1269	2.99221e-16	3.24156e-14	-	hypothetical protein	-	COG1033R
PG1178	6.84162	9.42299	3.15752e-15	3.07858e-13	-	hypothetical protein	-	-
PG0351	6.70621	5.07782	0.000320065	0.00426348	+	hypothetical protein	-	-
PG2133	6.63735	8.21543	2.60622e-14	2.20962e-12	+	putative lipoprotein	-	-
PG1027	6.43042	3.2645	0.00486685	0.036085	-	hypothetical protein	-	-
PG1551	6.38076	11.6589	3.49185e-21	1.36182e-18	+	hmuY protein	hmuY	-	potential
PG2134	6.34357	8.92458	4.38514e-18	7.12586e-16	+	putative lipoprotein	-	-
PG1552	6.32826	10.5624	2.17476e-19	4.71199e-17	+	TonB-dependent receptor HmuR	hmuR	COG4206H
PG1858	6.31051	11.2474	1.25964e-19	3.07038e-17	-	flavodoxin FldA	-	COG0716C
PG1857	6.23799	8.31098	8.42696e-17	1.09551e-14	-	hypothetical protein	-	-
PG1554	6.14631	6.95387	1.45319e-08	4.43293e-07	+	hypothetical protein	hmuT	-
PG1556	6.02969	6.65424	7.94655e-09	2.54029e-07	+	hypothetical protein	hmuV	COG4744S
PG1553	6.01198	10.8928	2.50171e-18	4.43485e-16	+	CobN/magnesium chelatase	hmuS	COG1429H
PG1555	5.92243	6.85655	2.80462e-07	7.01155e-06	+	hypothetical protein	hmuU	COG0811U
PG1179	5.82621	8.45159	1.91452e-16	2.33332e-14	-	hypothetical protein	-	-
PG1153	5.82185	4.84897	0.000687196	0.00792919	-	hypothetical protein	-	-
PG1055	5.72168	10.1323	3.38917e-08	9.86399e-07	-	thiol protease	tpr	-	potential
PG1466	5.71582	6.93521	5.98858e-10	2.24572e-08	+	hypothetical protein	-	COG2020O
PG2008	5.57126	11.3635	5.37358e-13	3.74231e-11	+	TonB-dependent receptor	-	COG4771P
PG1465	5.56407	7.25588	8.54267e-10	3.08485e-08	+	hypothetical protein	-	-
PG0422	5.56316	1.82934	0.251749	0.506471	-	hypothetical protein	-	-
PG1198	5.53398	4.7429	1.87016e-06	4.05202e-05	+	hypothetical protein	-	-
PG0068	5.45152	5.04314	0.000655254	0.00765117	+	hypothetical protein	-	-
PG2101	5.42905	9.44437	3.60485e-07	8.67835e-06	-	hypothetical protein	-	-
PG0496	5.30111	3.08171	0.0068978	0.0468666	+	hypothetical protein	-	-
PG0179	5.24271	9.39206	1.01211e-11	5.33408e-10	+	hypothetical protein	-	-
PG0995	5.21165	1.81074	0.303372	0.562334	-	hypothetical protein	-	-
PG1024	5.13237	2.39372	0.0326587	0.136662	+	hypothetical protein	-	-
PG1467	5.1189	7.27973	9.75442e-10	3.45839e-08	+	UbiE/COQ5 family methlytransferase	-	COG2226H
PG1770	5.10583	6.5192	1.43186e-05	0.000251543	+	hypothetical protein	-	-
PG2100	5.08858	9.35702	3.45741e-06	6.81788e-05	-	hypothetical protein	-	-
PG2102	5.08414	11.0938	4.03001e-08	1.15567e-06	-	hypothetical protein	-	-
PG0732	5.07681	2.39033	0.0369084	0.145691	+	hypothetical protein	-	-
PG2132	5.01041	9.74343	1.45491e-08	4.43293e-07	+	fimbrilin	fimA	-	potential
PG1223	4.94306	3.1613	0.00593696	0.0417945	+	hypothetical protein	-	-
PG0182	4.89015	11.4039	4.65225e-15	4.31995e-13	+	von Willebrand factor A	-	-
PG1175	4.7433	8.80571	3.7333e-14	3.03331e-12	-	ABC transporter ATP-binding protein	-	COG1132V
PG1176	4.71588	8.81404	6.85986e-12	3.96877e-10	-	ABC transporter ATP-binding protein	-	COG1132V
PG1363	4.64575	2.83214	0.0198929	0.0982625	+	hypothetical protein	-	-
PG0178	4.61533	9.23467	0.0184619	0.0929157
PG0183	4.58936	12.3315	1.6999e-12	1.06929e-10	+	putative lipoprotein	-	-
PG1222	4.47896	5.02229	0.00112265	0.0117697	-	hypothetical protein	-	-
PG0798	4.42798	6.63017	0.000386592	0.00499241	+	ISPg3, transposase	-	-
PG0536	4.38969	4.25547	0.0114266	0.0673962	+	hypothetical protein	-	-
PG0609	4.34971	1.60022	0.468419	0.706198	+	hypothetical protein	-	-
PG1718	4.34778	1.60022	0.467838	0.706103	-	hypothetical protein	-	-
PG0560	4.33192	1.90075	0.161777	0.387811	+	hypothetical protein	-	-
PG1262	4.32258	6.68222	0.00811221	0.0530832	-	ISPg3, transposase	-	-
PG0053	4.32244	1.59913	0.466677	0.705442	-	hypothetical protein	-	-
PG1268	4.32138	1.59913	0.466324	0.705442	+	hypothetical protein	-	-
PG1695	4.31977	1.59913	0.465791	0.705196	+	hypothetical protein	-	-
PG2073	4.2784	9.32107	1.23615e-10	5.47838e-09	-	hypothetical protein	-	-
PG1264	4.19961	9.20697	4.3243e-11	2.1081e-09	-	hypothetical protein	-	-
PG1571	4.16215	7.59159	0.00910096	0.056881	-	metallo-beta-lactamase superfamily protein	-	COG0491R
PG1669	4.09607	9.3116	2.88523e-10	1.22309e-08	-	hypothetical protein	-	-
PG0103	4.06648	9.21826	5.18971e-09	1.77543e-07	+	hypothetical protein	-	-
PG0374	3.81762	2.27349	0.0649167	0.222283	-	hypothetical protein	-	-
PG0610	3.78236	6.65441	0.00420954	0.0329663	-	hypothetical protein	-	-
PG2115	3.74197	2.29091	0.0660482	0.225164
PG1871	3.7361	5.00146	0.0107721	0.0650325	-	hypothetical protein	-	-
PG1787	3.72829	3.31229	0.0272322	0.120415	-	hypothetical protein	-	-
PG0274	3.66018	4.15908	0.00477699	0.0358643	+	hypothetical protein	-	-
PG1870	3.64836	6.39139	1.0049e-05	0.00018144	-	UbiE/COQ5 family methlytransferase	-	COG2226H
PG1154	3.53017	2.03585	0.189743	0.428728	-	hypothetical protein	-	-
PG0597	3.49139	11.8765	1.20183e-09	4.18493e-08	+	50S ribosomal protein L9	rplI	COG0359J
PG1769	3.48397	4.14203	0.00270938	0.0232744	+	hypothetical protein	-	-
PG0174	3.47706	8.06649	1.47611e-07	3.83788e-06	-	pyridine nucleotide-disulfide oxidoreductase	-	COG0446R
PG0681	3.36084	2.8043	0.023108	0.107287	-	hypothetical protein	-	-
PG0180	3.35595	7.51946	0.0433347	0.166898	+	putative lipoprotein	-	-
PG1474	3.33635	4.21088	0.0199354	0.0982625	-	conjugative transposon protein TraO	-	-
PG0181	3.27388	8.08569	8.94212e-08	2.3623e-06	+	hypothetical protein	-	-
PG2220	3.24444	5.36839	0.000994637	0.0108963	+	hypothetical protein	-	-
PG1112	3.23952	1.67065	0.465526	0.705196	+	hypothetical protein	-	-
PG1799	3.23788	1.67065	0.465102	0.705196	+	hypothetical protein	-	-
PG0554	3.21056	1.66955	0.463316	0.703087	+	hypothetical protein	-	-
PG1979	3.20923	1.66955	0.462941	0.703065	+	hypothetical protein	-	-
PG0221	3.20914	2.53064	0.1604	0.387104	-	hypothetical protein	-	-
PG0786	3.13062	1.89269	0.446582	0.691828	-	hypothetical protein	-	-
PG1570	3.08427	5.30842	0.0613149	0.215431	-	rhodanese-like domain-containing protein	-	COG0607P
PG0816	3.07943	5.46905	0.054628	0.198001	-	hypothetical protein	-	-
PG2006	3.07617	8.11688	0.000421124	0.00533242	+	hypothetical protein	-	-
PG0542	3.00376	2.93733	0.0634752	0.219852	-	hypothetical protein	-	-
PG1649	2.93333	1.65203	0.696172	0.880511	-	hypothetical protein	-	-
PG0373	2.92992	7.73961	0.00100871	0.0109887	+	hypothetical protein	-	-
PG1374	2.92935	9.80409	3.46139e-06	6.81788e-05	-	hypothetical protein	-	-
PG1044	2.78613	8.58249	7.3961e-08	2.00311e-06	-	iron dependent repressor	-	COG1321K
PG1296	2.77917	6.50104	0.00238938	0.0208937	+	hypothetical protein	-	-
PG1722	2.7716	2.34881	0.10564	0.301622	-	hypothetical protein	-	-
PG1237	2.76967	8.33589	6.34139e-06	0.000121233	+	LuxR family transcriptional regulator	-	COG2197TK
PG0521	2.76927	10.0603	2.0061e-05	0.000334351	-	co-chaperonin GroES	groES	COG0234O
PG1236	2.76336	8.54894	1.88985e-05	0.000320453	+	hypothetical protein	-	-
PG1481	2.7552	6.14697	0.0216929	0.103679	-	conjugative transposon protein TraG	-	COG3451U
PG0090	2.71011	12.4513	0.000163244	0.00227375	+	Dps family protein	-	COG0783P
PG0265	2.7024	2.23501	0.190707	0.428926	-	hypothetical protein	-	-
PG0049	2.70028	3.89766	0.0330782	0.138121	-	hypothetical protein	-	-
PG1119	2.69689	8.15453	9.08791e-06	0.000167183	+	flavodoxin	-	COG0716C
PG1088	2.67764	6.57649	0.000523092	0.00645589	-	acetyltransferase	-	COG0456R
PG1470	2.67376	2.66032	0.311157	0.570245	+	hypothetical protein	-	-
PG1841	2.66901	8.42279	1.20564e-05	0.000213727	+	hypothetical protein	-	COG4866S
PG0229	2.63991	2.57089	0.180764	0.417782	+	hypothetical protein	-	-
PG0940	2.62282	2.2991	0.219852	0.465484
PG0198	2.60667	6.49659	0.0019101	0.0176945	+	hypothetical protein	-	COG3152S
PG0275	2.60552	9.54149	6.26233e-07	1.47127e-05	-	thioredoxin family protein	-	COG3118O
PG0040	2.59787	6.47611	0.0223644	0.105851	+	ISPg5 transposase Orf1	-	-
PG0432	2.59677	8.97085	5.69525e-05	0.000876859	-	NOL1/NOP2/sun family protein	-	COG0144J
PG2114	2.57224	2.96181	0.130589	0.346662	-	hypothetical protein	-	-
PG2166	2.57121	1.7428	0.460663	0.70234	+	hypothetical protein	-	-
PG1869	2.52088	6.48322	0.00512986	0.0377168	-	hypothetical protein	-	-
PG0814	2.51171	3.5227	0.121598	0.332095	-	hypothetical protein	-	-
PG0037	2.47487	10.9489	4.89583e-05	0.00078253	+	50S ribosomal protein L19	rplS	COG0335J
PG1250	2.47454	7.04034	0.0219824	0.104806	-	hypothetical protein	-	-
PG1801	2.44606	9.89712	2.47651e-06	5.13743e-05	+	v-type ATPase subunit E	-	COG1390C
PG0377	2.44186	11.351	1.94811e-05	0.000327484	+	30S ribosomal protein S2	rpsB	COG0052J
PG0006	2.43942	6.64238	0.00388018	0.0308831	-	MATE efflux family protein	-	COG0534V	efflux
PG0618	2.43609	12.0986	0.00368075	0.029782	+	alkyl hydroperoxide reductase	-	COG0450O
PG1548	2.42324	9.61115	2.77093e-06	5.62846e-05
PG0595	2.41222	10.3411	2.84009e-05	0.000461514	+	30S ribosomal protein S6	rpsF	COG0360J
PG1842	2.39019	6.04773	0.0146455	0.0801988	+	acetyltransferase	-	COG4552R
PG0847	2.35801	4.66945	0.0839077	0.257264	+	hypothetical protein	-	-
PG0286	2.34881	8.85972	0.000101435	0.00150991	+	hypothetical protein	-	-
PG0596	2.34878	9.70079	8.9552e-05	0.00135369	+	30S ribosomal protein S18	rpsR	COG0238J
PG0687	2.29553	12.345	0.000857389	0.00955377	-	succinate-semialdehyde dehydrogenase	sucD	COG1012C
PG0613	2.29177	9.15523	0.0110528	0.065911	+	hypothetical protein	-	-
PG1476	2.28606	5.36161	0.0701092	0.234499	-	conjugative transposon protein TraM	-	-
PG1495	2.26631	5.06842	0.0868405	0.262541	+	DNA topoisomerase III	topB-2	COG0550L
PG1892	2.26567	6.40601	0.033217	0.138404	+	hypothetical protein	-	-
PG0194	2.25576	5.42612	0.11132	0.311196	+	ISPg3, transposase	-	-
PG1829	2.25077	9.0338	0.000154238	0.00218622	-	long-chain-fatty-acid--CoA ligase	-	COG1022I
PG0855	2.23845	3.73351	0.157743	0.383539	-	hypothetical protein	-	-
PG0755	2.23663	6.6468	0.00152378	0.0146373
PG1890	2.23514	6.08224	0.0284132	0.12395	+	putative lipoprotein	-	-
PG0132	2.20975	2.06755	0.434355	0.68141	+	hypothetical protein	-	-
PG0771	2.19564	1.79776	0.459035	0.701682	+	hypothetical protein	-	-
PG0330	2.15843	8.39534	0.00288886	0.0246968	-	histone-like family DNA-binding protein	-	COG0776L
PG0421	2.15815	9.90005	0.00211588	0.0190137	-	hypothetical protein	-	-
PG0874	2.15447	2.68638	0.323169	0.584366	-	mobilizable transposon, int protein	-	COG4974L
PG0754	2.15043	9.73612	0.000321401	0.00426348	+	DNA topoisomerase I	topA	COG0550L
PG0686	2.14597	10.9619	0.000358881	0.00469677	-	hypothetical protein	-	COG2461S
PG1480	2.13928	4.48395	0.125939	0.339274	-	conjugative transposon protein TraI	-	-
PG1477	2.13912	2.32704	0.348268	0.606298	-	hypothetical protein	-	-
PG1967	2.13525	6.44507	0.0248918	0.113145	+	hypothetical protein	-	COG4783R
PG1494	2.13103	7.3094	0.0796319	0.249841	+	hypothetical protein	-	-
PG1959	2.11867	10.3347	0.000234919	0.00320344	-	50S ribosomal protein L33	rpmG	COG0267J
PG2117	2.10137	11.3119	0.00109654	0.011621	-	30S ribosomal protein S16	rpsP	COG0228J
PG1479	2.08076	4.96597	0.162171	0.387811	-	conjugative transposon protein TraJ	-	-
PG1733	2.08035	6.34601	0.00798401	0.0526589	-	hypothetical protein	-	-
PG0990	2.07621	9.50159	0.000321053	0.00426348	-	50S ribosomal protein L35	rpmI	COG0291J
PG0486	2.05314	5.614	0.0443934	0.169739	-	methylated-DNA--protein-cysteine S-methyltransferase	ogt	COG0350L
PG0549	2.04569	7.2231	0.00401766	0.0317184	-	ISPg1, transposase	-	COG3039L
PG1199	2.02225	4.5778	0.127252	0.340589	+	hypothetical protein	-	-
PG1644	2.01892	7.05907	0.0514585	0.188263	-	ISPg5, transposase Orf2	-	COG2801L
PG0292	1.99796	8.17292	0.0101269	0.0620988
PG0994	1.99634	2.17583	0.67642	0.865498	+	hypothetical protein	-	-
PG1458	1.99043	5.38138	0.0484162	0.180193	+	hypothetical protein	-	-
PG0817	1.98722	2.47756	0.51879	0.74276
PG0433	1.98491	7.92866	0.00665353	0.0458459	-	tetrapyrrole methylase	-	COG0313R
PG0485	1.97786	9.42788	0.0145201	0.0799835	-	preprotein translocase subunit YajC	yajC	COG1862U
PG1768	1.96896	7.40496	0.00107318	0.0114984	+	magnesium chelatase subunit D/I family protein	-	COG0606O
PG1496	1.96228	2.20423	0.504794	0.732402	+	hypothetical protein	-	-
PG0166	1.90812	7.47671	0.0135511	0.0763719	-	peptidyl-tRNA hydrolase	pth	COG0193J
PG1475	1.87318	4.55953	0.11847	0.325835	-	conjugative transposon protein TraN	-	-
PG0851	1.86831	3.21687	0.271374	0.530237	-	hypothetical protein	-	-
PG1742	1.86371	1.8631	0.460043	0.70234	+	hypothetical protein	-	-
PG0566	1.86098	7.05025	0.067822	0.228548	-	histone-like family DNA-binding protein	-	-
PG0752	1.8596	6.82412	0.0263	0.117626	+	uracil phosphoribosyltransferase	upp	COG0035F
PG0375	1.85901	10.5041	0.00183077	0.0171634	+	50S ribosomal protein L13	rplM	COG0102J
PG0592	1.85407	9.49993	0.00144812	0.0141902	+	50S ribosomal protein L31	rpmE2	COG0254J
PG1757	1.82237	7.62425	0.00534869	0.0384869	-	hypothetical protein	-	-
PG2112	1.81863	6.17554	0.0239168	0.10976	+	hypothetical protein	-	-
PG0350	1.81149	10.2694	0.000635287	0.00750794	-	internalin-like protein	-	COG4886S
PG1995	1.80506	5.89627	0.0151393	0.0804404	+	hypothetical protein	-	COG1694R
PG0365	1.80318	7.19884	0.0344294	0.141045	-	3'-5' exonuclease	-	COG0349J
PG2029	1.79971	10.2129	0.00122125	0.0123979	+	hypothetical protein	-	-
PG1893	1.76871	5.87138	0.125966	0.339274	+	hypothetical protein	-	-
PG0611	1.76475	9.34881	0.0420029	0.163159	+	putative lipoprotein	-	-
PG0460	1.76468	6.99855	0.0178474	0.0908682	+	ISPg1, transposase	-	COG3039L
PG0590	1.75763	5.73797	0.121482	0.332095	+	ISPg5, transposase Orf1	-	-
PG1840	1.75002	1.79142	1	1	+	hypothetical protein	-	COG2321R
PG0435	1.74638	7.25326	0.0216811	0.103679	-	capsular polysaccharide biosynthesis protein	-	COG4464GM
PG1707	1.73918	8.7966	0.000722231	0.00820901	-	hypothetical protein	-	COG2919D
PG1624	1.7334	5.9766	0.0366733	0.145597	-	ISPg1, transposase	-	COG3039L
PG1767	1.72154	6.31318	0.0182539	0.0922155	+	putative lipoprotein	-	COG1225O
PG0224	1.72093	7.53667	0.021036	0.10127	-	hypothetical protein	-	COG2095U
PG1039	1.71993	8.32421	0.000593674	0.00719046	-	hypothetical protein	-	COG2194R
PG1473	1.70066	5.20268	0.0955717	0.28067	-	conjugative transposon protein TraQ	-	-
PG0125	1.68959	7.54508	0.00476826	0.0358643	-	hypothetical protein	-	-
PG2121	1.67948	9.5244	0.00354225	0.0289012	-	L-asparaginase	ansA	COG0252EJ
PG1383	1.66492	5.34714	0.106079	0.301622	+	amino acid exporter	-	COG1280E
PG1729	1.65605	10.135	0.00741596	0.0498807	-	thiol peroxidase	-	COG2077O
PG1969	1.65061	8.18462	0.0114006	0.0673962	-	hypothetical protein	-	-
PG0381	1.63298	6.69127	0.0824241	0.254718	-	potassium/proton antiporter	-	COG3263P
PG0108	1.62971	9.07584	0.00291776	0.0247375	+	UDP-N-acetyl-D-mannosaminuronic acid dehydrogenase	epsD	COG0677M
PG0619	1.6258	11.0685	0.13857	0.359325	+	alkyl hydroperoxide reductase	-	COG3634O
PG1538	1.61989	7.70379	0.0265333	0.11837	+	undecaprenol kinase	-	COG1968V
PG0396	1.61201	7.20404	0.0136699	0.0765673	+	Crp/FNR family transcriptional regulator	-	COG0664T
PG1276	1.61156	6.86326	0.0818588	0.254179	+	histone-like family DNA-binding protein	-	-
PG0385	1.60624	9.48381	0.00293567	0.0247816	+	30S ribosomal protein S21	rpsU	-
PG1805	1.58873	9.69769	0.00611407	0.0425802	+	V-type ATP synthase subunit D	atpD	COG1394C
PG1490	1.58777	4.50697	0.143157	0.364089	+	TraG family protein	-	COG3505U
PG1098	1.58004	6.36055	0.026042	0.117009	-	hypothetical protein	-	COG2265J
PG1483	1.55582	2.89112	0.333018	0.59352	-	conjugative transposon protein TraE	-	-
PG0723	1.5496	3.98177	0.194778	0.433314	+	hypothetical protein	-	-
PG0278	1.5362	6.30988	0.06466	0.222283	+	hypothetical protein	-	-
PG0801	1.53084	7.34101	0.0169192	0.0870512	-	poly(A) polymerase	-	COG0617J
PG1574	1.52927	3.01051	0.502361	0.729797	-	hypothetical protein	-	-
PG2037	1.52912	4.2845	0.183455	0.419879	-	hypothetical protein	-	-
PG1321	1.51874	10.8463	0.00785603	0.0521063	-	formate--tetrahydrofolate ligase	fhs	COG2759F
PG0914	1.51298	7.21183	0.0581431	0.207654	-	hypothetical protein	-	-
PG1456	1.49114	3.05436	0.391675	0.641281
PG1960	1.48987	10.3024	0.0114401	0.0673962	-	50S ribosomal protein L28	rpmB	COG0227J
PG0644	1.48476	10.7789	0.0314968	0.134102		TonB-linked receptor Tlr, frame shift
PG0087	1.48196	8.66559	0.00876149	0.055833	-	SIS domain-containing protein	-	COG0794M
PG1244	1.47941	6.4625	0.0705892	0.234896	+	ISPg1, transposase	-	COG3039L
PG1427	1.47891	9.74776	0.00577522	0.0412515	-	thiol protease/hemagglutinin PrtT	-	-	potential
PG1489	1.47802	2.9432	0.301278	0.560239	+	hypothetical protein	-	-
PG0378	1.46851	10.3508	0.00609785	0.0425802	+	elongation factor Ts	tsf	COG0264J
PG1916	1.45395	8.98544	0.0320033	0.134787	-	translation initiation factor IF-1	infA	COG0361J
PG1941	1.4412	9.79486	0.0301776	0.129618	-	30S ribosomal protein S7	rpsG	COG0049J
PG0202	1.43584	8.31739	0.00346339	0.0283765	-	uroporphyrinogen-III synthase	-	COG1587H
PG0615	1.43467	9.08443	0.00478191	0.0358643	+	GTP-binding protein TypA	typA	COG1217T
PG0409	1.43362	7.6857	0.0162309	0.0846264	+	hypothetical protein	-	-
PG0785	1.43242	10.6048	0.0122112	0.0708688	-	tonB protein	-	COG0810M
PG0532	1.4301	6.09655	0.0736327	0.241723	-	hypothetical protein	-	COG2720V
PG0666	1.42987	5.38025	0.156881	0.382398
PG1868	1.42806	8.51014	0.0196889	0.0979119	-	hypothetical protein	-	COG1755S
PG0787	1.42493	2.56958	0.569429	0.789424	+	hypothetical protein	-	-
PG0649	1.42472	5.65877	0.0670344	0.227334	+	hypothetical protein	-	-
PG0902	1.42188	6.33745	0.0878351	0.263911	-	alpha-1,2-mannosidase	-	COG3537G
PG0250	1.42173	2.64006	0.51384	0.740628	-	hypothetical protein	-	-
PG0120	1.41913	7.76415	0.0473635	0.177955	+	UDP-N-acetylglucosamine 2-epimerase	epsC	COG0381M
PG2206	1.4146	9.69367	0.00439869	0.0340375	-	ABC transporter ATP-binding protein	-	COG0488R
PG1430	1.41382	9.40923	0.0150899	0.0804404	-	hypothetical protein	-	COG1729S
PG0708	1.41082	10.4307	0.00840567	0.0546368	-	FKBP-type peptidylprolyl isomerase	-	COG0545O
PG0474	1.40927	5.68959	0.0741704	0.242672	-	low-specificity L-threonine aldolase	-	COG2008E
PG1488	1.40312	2.54769	0.559972	0.783105	+	hypothetical protein	-	-
PG0034	1.39857	9.66717	0.0159764	0.0837473	-	thioredoxin	trx	COG3118O
PG0384	1.39789	8.99207	0.00893523	0.0562055	+	MutS2 family protein	-	COG1193L
PG0344	1.39436	7.85853	0.0138662	0.0771355	-	purple acid phosphatase	-	COG1408R
PG1118	1.39383	9.57666	0.0149555	0.0804404	-	clpB protein	clpB	COG0542O
PG1203	1.39298	5.24486	0.342832	0.603693	-	transcriptional regulator	-	COG1813K
PG0074	1.3927	9.01254	0.00830274	0.0541483	-	peptide chain release factor 1	prfA	COG0216J
PG0419	1.39131	9.72646	0.0678612	0.228548	-	hypothetical protein	-	-
PG1866	1.37922	4.88066	0.116859	0.324146	+	hypothetical protein	-	-
PG0480	1.36842	5.50027	0.154261	0.377901	-	precorrin-2 C20-methyltransferase	-	COG2243H
PG1738	1.36664	7.53601	0.0319323	0.134779	-	hypothetical protein	-	-
PG0685	1.36653	6.3762	0.131438	0.347767	+	ABC transporter ATP-binding protein	-	COG1136V
PG1974	1.36544	8.60115	0.271645	0.530237	-	hypothetical protein	-	-
PG1975	1.35352	7.74838	0.0799536	0.249855	+	hemagglutinin protein HagC	-	-	potential
PG1050	1.34286	7.65026	0.0294944	0.127526	+	hypothetical protein	-	-
PG1913	1.3372	9.75103	0.017956	0.0911827	-	30S ribosomal protein S11	rpsK	COG0100J
PG0931	1.33675	6.1299	0.0792141	0.249841
PG0707	1.32786	10.3525	0.0194469	0.096986	-	TonB-dependent receptor	-	COG4771P
PG1113	1.32723	6.02656	0.16156	0.387811	-	integrase	-	COG4974L
PG0021	1.30756	7.2432	0.0513724	0.188263	-	NifR3 family TIM-barrel protein	-	COG0042J
PG1688	1.30655	7.68902	0.038512	0.151408	-	transcription elongation factor GreA	greA	COG0782K
PG0836	1.30614	5.35393	0.275963	0.535451
PG0807	1.30059	9.09922	0.00740609	0.0498807	-	NusB family protein	-	COG0781K
PG0325	1.29777	8.14531	0.03607	0.144132	-	hypothetical protein	-	COG3404E
PG0893	1.29058	6.65412	0.252163	0.506471	-	hydroxylamine reductase	-	COG1151C
PG0557	1.28645	6.34226	0.108645	0.306152	+	hypothetical protein	-	-
PG1023	1.28036	6.29104	0.0720771	0.237992
PG0526	1.2698	9.65343	0.0121602	0.0708688	+	putative inner membrane protein translocase component YidC	-	COG0706U
PG1775	1.26513	8.80284	0.0165504	0.0858333	+	heat shock protein GrpE	grpE	COG0576O
PG0345	1.25986	6.56654	0.079123	0.249841	-	hypothetical protein	-	-
PG1739	1.2577	7.61851	0.0224766	0.106108	-	hypothetical protein	-	COG0248FP
PG1242	1.24792	8.59408	0.023922	0.10976	+	replicative DNA helicase	dnaB	COG0305L
PG0477	1.24586	7.19424	0.0559383	0.201999	-	pantoate--beta-alanine ligase	panC	COG0414H
PG1012	1.24567	7.84752	0.0226193	0.106284	-	(dimethylallyl)adenosine tRNA methylthiotransferase	-	COG0621J
PG0434	1.24049	8.27017	0.0864778	0.261851	-	hypothetical protein	-	-
PG0383	1.22786	7.99094	0.044031	0.168684	+	membrane-associated zinc metalloprotease	-	COG0750M
PG0003	1.22245	5.90045	0.107335	0.304173	-	hypothetical protein	-	COG3274S
PG1645	1.21982	5.63824	0.297623	0.555905	-	ISPg5, transposase Orf1	-	-
PG1482	1.21261	3.98849	0.476714	0.71167	-	conjugative transposon protein TraF	-	-
PG1929	1.21146	10.3747	0.0336408	0.139045	-	30S ribosomal protein S17	rpsQ	COG0186J
PG0257	1.20772	9.66519	0.0194271	0.096986	+	cysteine desulfurase activator complex subunit SufB	-	COG0719O
PG0908	1.1991	6.77494	0.078279	0.249011	-	G/U mismatch-specific DNA glycosylase	-	COG3663L
PG1486	1.19544	2.90749	0.641852	0.846255	-	conjugative transposon protein TraA	-	COG1192D
PG0437	1.19424	7.65587	0.0640913	0.2212	-	BexD/CtrA/VexA family polysaccharide export protein	-	COG1596M
PG1525	1.1905	7.62101	0.034619	0.141524	-	isochorismate synthase	-	COG1169HQ
PG0429	1.18859	11.1471	0.0202052	0.0987474	+	pyruvate synthase	-	COG0674C
PG2091	1.18547	4.93184	0.269336	0.52768	+	dihydroneopterin aldolase	folB	COG1539H
PG0616	1.18378	10.572	0.0365492	0.145451	+	thioredoxin	-	-
PG1535	1.17654	3.70762	0.444605	0.691371	-	transcriptional regulator	-	COG1426S
PG0164	1.17438	5.23949	0.168907	0.396599	-	hypothetical protein	-	-
PG0664	1.1726	8.07063	0.0638587	0.220788	+	Gfo/Idh/MocA family oxidoreductase	-	COG0673R
PG0629	1.17257	7.80069	0.0779654	0.248857	-	inorganic polyphosphate/ATP-NAD kinase	ppnK	COG0061G
PG0184	1.16457	5.53769	0.120027	0.329188	+	ISPg1, transposase	-	COG3039L
PG0889	1.16304	9.33344	0.047977	0.179914	+	M24 family peptidase	-	COG0006E
PG1478	1.16108	2.66175	0.794101	0.940764	-	conjugative transposon protein TraK	-	-
PG0261	1.15381	4.93025	0.377106	0.630126	-	ISPg3, transposase	-	-
PG1887	1.15005	6.87344	0.0893264	0.26634	+	tRNA 2-selenouridine synthase	-	COG2603R
PG2139	1.14853	8.88078	0.0336966	0.139045	+	hypothetical protein	-	COG1399R
PG1345	1.14678	7.69059	0.189133	0.428728	+	glycosyl transferase	-	COG0438M
PG1435	1.14643	4.30383	0.295118	0.554892	+	integrase	-	-
PG0065	1.14269	6.18767	0.195285	0.433314	-	RND family efflux transporter MFP subunit	-	COG0845M	efflux
PG0339	1.13246	8.28827	0.151397	0.37465	+	hypothetical protein	-	-
PG0376	1.13003	9.52536	0.0875567	0.263481	+	30S ribosomal protein S9	rpsI	COG0103J
PG0709	1.12726	10.4139	0.0633531	0.219819	-	peptidyl-prolyl cis-trans isomerase FkpA	fkpA	COG0545O
PG0482	1.12468	8.08031	0.067247	0.227659	-	hypothetical protein	-	-
PG1273	1.11828	2.06225	0.896544	0.976136	-	hypothetical protein	-	-
PG2120	1.1137	7.73488	0.0504443	0.185948	-	metallo-beta-lactamase superfamily protein	-	COG1235R
PG0045	1.11336	9.98621	0.0487083	0.180573	+	heat shock protein 90	htpG	COG0326O
PG1174	1.11274	6.80497	0.103865	0.298862	-	thioesterase	-	COG2050Q
PG1424	1.1101	11.1368	0.0579176	0.207228	-	peptidylarginine deiminase	-	COG2957E	potential
PG1084	1.10639	10.9005	0.034761	0.141807	-	thioredoxin family protein	-	COG0526OC
PG1190	1.10617	8.75941	0.100373	0.291696	+	glycerate dehydrogenase	hprA	COG1052CHR
PG1032	1.10178	4.46813	0.345305	0.603776	+	ISPg3, transposase	-	-
PG0253	1.09427	8.76163	0.0761526	0.245479	+	hypothetical protein	-	COG0779S
PG0475	1.0819	6.64518	0.15228	0.375406	-	oxygen-independent coproporphyrinogen III oxidase	-	COG0635H
PG1824	1.08181	10.4757	0.0417429	0.162472	-	phosphopyruvate hydratase	eno	COG0148G
PG1533	1.07912	5.09482	0.265032	0.52256	-	TOPRIM domain-containing protein	-	-
PG0778	1.07859	6.99649	0.0892323	0.26634	-	hypothetical protein	-	COG1214O
PG1524	1.07789	7.36155	0.148267	0.369852	-	2-succinyl-6-hydroxy-2,4-cyclohexadiene-1-carboxylate synthase	menD	COG1165H
PG0800	1.07322	7.35436	0.0779886	0.248857	-	hypothetical protein	-	COG2509R
PG1448	1.0698	5.54082	0.142906	0.364089	+	ISPg1, transposase	-	COG3039L
PG0476	1.0641	7.46337	0.0861595	0.2617	-	hypothetical protein	yngK-2	COG1649S
PG0234	1.06307	6.6849	0.157146	0.382566	-	hypothetical protein	-	-
PG1804	1.05432	10.043	0.04654	0.175199	+	V-type ATP synthase subunit B	atpB	COG1156C
PG1428	1.05339	6.82468	0.128312	0.34275	-	6,7-dimethyl-8-ribityllumazine synthase	ribH	COG0054H
PG0078	1.05139	5.56488	0.316646	0.575988	-	hypothetical protein	-	-
PG0219	1.0513	3.37707	0.71932	0.894921	-	hypothetical protein	-	COG3597S
PG1206	1.05108	2.81669	0.682078	0.868747	-	hypothetical protein	-	-
PG0048	1.04417	8.63165	0.0315838	0.13418	-	GTP-dependent nucleic acid-binding protein EngD	-	COG0012J
PG2186	1.04082	5.80042	0.139536	0.359914	-	transcriptional regulator	-	COG3682K
PG1431	1.03435	7.41831	0.110574	0.310405	-	LuxR family DNA-binding response regulator	-	COG2197TK
PG0942	1.02907	5.51225	0.443966	0.690998	+	ISPg5, transposase Orf1	-	-
PG0047	1.02712	9.78109	0.0401772	0.157005	-	cell division protein FtsH	-	COG0465O
PG0153	1.02447	9.537	0.106086	0.301622	-	aspartyl-tRNA synthetase	aspS	COG0173J
PG1134	1.00975	9.64325	0.0760192	0.245479	+	thioredoxin reductase	trxB	COG0492O
PG0348	1.00875	8.59503	0.0494794	0.183083	+	ATP-dependent DNA helicase RecG	recG	COG1200LK
PG0498	1.00797	6.6949	0.295893	0.554892	+	S-ribosylhomocysteinase	luxS	COG1854T
PG1523	1.00517	6.96914	0.15879	0.384701	-	naphthoate synthase	menB	COG0447H
PG1325	1.00494	5.99829	0.229196	0.478465	-	hypothetical protein	-	-
PG1837	1.00476	14.8672	0.104577	0.300333	+	hemagglutinin protein HagA	-	-	potential
PG2044	0.995579	9.98733	0.0778607	0.248857	+	hypothetical protein	-	COG1579R
PG1685	0.987821	5.6417	0.266144	0.524223	-	hypothetical protein	-	-
PG2167	0.986764	11.4076	0.048294	0.180193	-	hypothetical protein	-	COG2885M
PG2004	0.985362	6.25114	0.326511	0.585199	-	hypothetical protein	-	COG2855S
PG1251	0.984697	2.89824	0.607523	0.819274	+	hypothetical protein	-	-
PG1133	0.983231	7.6646	0.264195	0.521966	+	hypothetical protein	-	-
PG0343	0.979872	9.86473	0.10099	0.293052	-	methionine gamma-lyase	megL	COG0626E
PG1326	0.978538	7.42931	0.355292	0.614874	+	hemagglutinin	-	-	potential
PG1432	0.973795	7.08076	0.200619	0.440054	-	sensor histidine kinase	-	COG2205T
PG0569	0.971525	6.6213	0.19018	0.428728	-	hypothetical protein	-	-
PG1126	0.967843	7.45445	0.131018	0.347127	-	uracil permease	uraA	COG2233F
PG1241	0.967402	9.91849	0.100084	0.291696	+	GTP-binding protein LepA	lepA	COG0481M
PG1407	0.96297	5.42059	0.245765	0.498691	-	nitroimidazole resistance protein	-	COG3467R
PG1124	0.959673	9.22314	0.106968	0.303622	-	ATP:cob(I)alamin adenosyltransferase	-	COG2096S
PG1197	0.959249	5.52933	0.235224	0.485383	-	ISPg1, transposase	-	COG3039L
PG0389	0.952604	12.1503	0.1518	0.375171	+	transcription antitermination protein NusG	nusG	COG0250K
PG0935	0.952061	7.04982	0.13801	0.359306	-	4-diphosphocytidyl-2-C-methyl-D-erythritol kinase	ispE	COG1947I
PG0991	0.951319	9.75913	0.0853608	0.260195	-	translation initiation factor IF-3	infC	COG0290J
PG0119	0.950884	5.93192	0.415585	0.66461	+	WecB/TagA/CpsF family glycosyl transferase	-	COG1922M
PG0167	0.948056	9.84254	0.0798212	0.249841	-	50S ribosomal protein L25	rplY	COG1825J
PG0149	0.947471	8.5783	0.061883	0.216258	-	hypothetical protein	-	-
PG2168	0.938077	9.67468	0.155922	0.381012	-	hypothetical protein	-	-
PG1972	0.932382	7.71413	0.137767	0.359306	+	hemagglutinin protein HagB	-	-	potential
PG1906	0.931854	5.71726	0.237867	0.489157	+	ISPg1, transposase	-	COG3039L
PG0148	0.919767	8.70375	0.0705734	0.234896	-	sigma-54-dependent transcriptional regulator	-	COG2204T
PG1594	0.918961	5.41931	0.272419	0.531217	-	ComEC/Rec2-like protein	-	COG0658R
PG0315	0.916974	10.5016	0.0828365	0.255587	+	50S ribosomal protein L27	rpmA	COG0211J
PG1281	0.916219	8.5436	0.131729	0.348065	+	hypothetical protein	-	COG1193L
PG0196	0.915423	11.1504	0.0686971	0.230567	+	M16 family peptidase	-	COG0612R
PG2014	0.909529	6.5243	0.189772	0.428728	-	CRISPR-associated Cas1 family protein	cas1	COG1518L
PG1728	0.90505	6.91673	0.177615	0.41183	+	cytidine/deoxycytidylate deaminase	-	COG0590FJ
PG0029	0.897782	5.59897	0.24673	0.499691
PG1205	0.894364	4.85209	0.51826	0.742547	+	histone-like family DNA-binding protein	-	-
PG1343	0.887192	8.30728	0.159207	0.384701	+	lipoate-protein ligase B	lipB	COG0321H
PG0491	0.886347	10.9024	0.116348	0.323188	+	hypothetical protein	-	-
PG0328	0.879592	9.17704	0.176318	0.40931	-	imidazolonepropionase	hutI	COG1228Q
PG2015	0.866426	6.57404	0.252479	0.506517	-	CRISPR-associated Cas4 family protein	cas4	COG1468L
PG1196	0.856232	3.50967	0.762777	0.919292	+	hypothetical protein	-	-
PG1061	0.855079	6.06126	0.318933	0.579608	-	ISPg6, transposase	-	COG5433L
PG1185	0.854577	6.73934	0.253799	0.508641	-	hypothetical protein	-	-
PG0392	0.85299	11.5838	0.115687	0.322271	+	50S ribosomal protein L10	rplJ	COG0244J
PG1766	0.852309	5.07696	0.332024	0.592665	+	phosphoribosylglycinamide formyltransferase	purN	COG0299F
PG1635	0.847952	8.23483	0.110632	0.310405	-	hypothetical protein	-	-
PG1806	0.847009	10.3895	0.13906	0.359914	+	v-type ATPase subunit I	atpI	COG1269C
PG1734	0.845985	5.45579	0.558986	0.7825	-	transporter	-	COG0385R
PG1802	0.84374	9.16958	0.132299	0.348534	+	hypothetical protein	-	-
PG1278	0.842344	11.8512	0.143779	0.364089	+	phosphoserine aminotransferase	serC	COG1932HE
PG1282	0.84232	7.08085	0.192402	0.430751	+	hypothetical protein	-	COG2954S
PG0896	0.840075	7.66994	0.259061	0.515709	+	beta-galactosidase	lacZ-2	COG3250G
PG0030	0.835941	5.58041	0.444011	0.690998	+	cytidine deaminase	-	COG0295F
PG0661	0.834723	2.49823	0.98899	1	-	hypothetical protein	-	-
PG0867	0.832764	3.02057	0.527226	0.749337	-	hypothetical protein	-	-
PG2141	0.822595	10.1061	0.0915873	0.271421	+	3-oxoacyl-ACP synthase	fabH	COG0332I
PG1144	0.822211	9.00602	0.210573	0.454725
PG1104	0.81949	5.22973	0.325747	0.584366	+	hypothetical protein	-	COG4123R
PG0258	0.818012	9.25976	0.164979	0.390976	+	ABC transporter ATP-binding protein	-	COG0396O
PG0930	0.816017	4.7311	0.458094	0.701682	-	hypothetical protein	-	-
PG1626	0.815468	11.0332	0.210355	0.454725	+	hypothetical protein	-	-
PG1484	0.813985	6.28147	0.364318	0.622493	-	hypothetical protein	-	-
PG1943	0.813837	6.4494	0.27277	0.531369	-	hypothetical protein	-	-
PG1981	0.813482	4.43788	0.514262	0.740628	-	CRISPR-associated Cas2 family protein	cas2-1	COG1343L
PG0064	0.810536	7.63057	0.266495	0.524386	-	CzcA family heavy metal efflux protein	-	COG3696P	efflux
PG1382	0.806541	7.69715	0.218979	0.464646	+	hypothetical protein	-	-
PG1639	0.802853	3.61133	0.513915	0.740628	-	hypothetical protein	-	-
PG1201	0.800697	6.23003	0.291894	0.5535
PG0762	0.798728	10.2374	0.143875	0.364089	+	trigger factor	-	COG0544O
PG1066	0.798118	9.07954	0.122547	0.333751	+	butyrate-acetoacetate CoA-transferase subunit A	ctfA	COG1788I
PG1954	0.796535	7.43298	0.211408	0.455218	+	NAD dependent epimerase/reductase-like protein	-	COG0451MG
PG1543	0.795615	7.47506	0.224628	0.472519	+	thioesterase	-	COG0824R
PG1332	0.794662	9.71761	0.232112	0.480445	+	NAD(P) transhydrogenase subunit beta	pntB	COG1282C
PG1888	0.784432	5.47383	0.357669	0.616125	+	hypothetical protein	-	-
PG0670	0.783811	8.67142	0.122196	0.333262	+	putative lipoprotein	-	COG0614P
PG1409	0.783201	6.32736	0.255407	0.511338	-	hypothetical protein	-	-
PG1677	0.782098	8.7441	0.181425	0.417782	+	phosphoglycerate kinase	pgk	COG0126G
PG0401	0.781217	10.25	0.124598	0.337539	-	phosphodiesterase	-	COG1418R
PG1308	0.780155	8.18227	0.142037	0.364089	-	hypothetical protein	-	-
PG1625	0.77904	10.3584	0.247407	0.500461	+	hypothetical protein	-	-
PG0890	0.778918	10.2005	0.236031	0.486533	+	alkaline phosphatase	-	COG1785P
PG1195	0.77698	8.03176	0.12463	0.337539	+	8-amino-7-oxononanoate synthase	bioF-2	COG0156H
PG2078	0.775829	6.52703	0.278726	0.540273	-	hypothetical protein	-	COG1672R
PG2147	0.774428	6.14734	0.417918	0.666345	-	xanthine phosphoribosyltransferase	xpt	COG0503F
PG1414	0.769035	10.4083	0.145436	0.365936	+	hypothetical protein	-	COG1629P
PG1048	0.767412	9.03022	0.10215	0.295976	+	N-acetylmuramoyl-L-alanine amidase	-	COG0860M
PG0582	0.766962	6.81134	0.410674	0.65965	+	cell division protein FtsQ	-	-
PG0888	0.764473	6.0781	0.561809	0.783639	+	hypothetical protein	-	-
PG1994	0.764368	6.07193	0.348435	0.606298	+	D-tyrosyl-tRNA(Tyr) deacylase	dtd	COG1490J
PG1274	0.763817	8.38495	0.186525	0.425907	+	elongation factor P	efp-2	COG0231J
PG2164	0.762895	8.43	0.110034	0.30962	-	FKBP-type peptidylprolyl isomerase	-	COG0545O
PG0323	0.759079	6.62974	0.367772	0.623962	-	hypothetical protein	-	COG1917S
PG0046	0.758016	8.46907	0.117436	0.324328	-	phosphatidate cytidylyltransferase	cdsA	COG0575I
PG1379	0.755679	7.40923	0.197879	0.436497	+	ABC transporter periplasmic substrate-binding protein	-	COG0715P
PG1247	0.755539	8.50737	0.245254	0.498691	+	3-dehydroquinate synthase	aroB	COG0337E
PG0875	0.75541	2.0735	1	1	-	mobilizable transposon, TnpA protein	-	COG2452L
PG0753	0.753589	6.91847	0.218618	0.464386	+	protease	prtQ	COG0826O
PG0782	0.752932	11.338	0.132443	0.348534	-	MotA/TolQ/ExbB proton channel family protein	-	COG0811U
PG0886	0.752793	8.18343	0.234298	0.483984	+	hypothetical protein	-	COG0801H
PG1043	0.752741	8.56873	0.146036	0.366377	-	ferrous iron transport protein B	feoB-1	COG0370P
PG0825	0.752004	5.32746	0.325277	0.584366	-	ISPg1, transposase	-	COG3039L
PG1042	0.750405	7.36647	0.195547	0.433314	-	glycogen synthase	-	COG0438M
PG1324	0.743232	6.67094	0.312952	0.571042	-	Holliday junction resolvase	ruvC	COG0817L
PG1978	0.743111	7.00427	0.296308	0.554892	-	hypothetical protein	-	-
PG0872	0.741825	2.06749	1	1	-	mobilizable transposon, Xis protein	-	-
PG0106	0.74106	7.96167	0.309071	0.568038	+	glycosyl transferase	-	COG0472M
PG1221	0.739497	7.37656	0.31165	0.570245	+	short chain dehydrogenase/reductase oxidoreductase	-	COG0300R
PG0774	0.739375	5.11639	0.509401	0.736347	-	hypothetical protein	-	-
PG2068	0.731497	8.04667	0.194663	0.433314	+	glycerol-3-phosphate cytidylyltransferase	tagD	COG0615MI
PG0413	0.730438	7.40009	0.206099	0.446547	-	hypothetical protein	-	-
PG0802	0.729033	9.37979	0.139495	0.359914	-	alpha keto acid dehydrogenase complex, E3 component, lipoamide dehydrogenase	pdhD	COG1249C
PG0654	0.72628	9.14367	0.128609	0.343075	-	hypothetical protein	-	-
PG1956	0.724087	8.81141	0.198946	0.437406	-	4-hydroxybutyrate CoA-transferase	abfT-2	COG0427C
PG0086	0.72127	9.51899	0.243009	0.496196	-	DEAD/DEAH box helicase	-	COG0513LKJ
PG1788	0.717896	10.2712	0.153571	0.377633	+	cysteine peptidase	-	COG3579E	potential
PG1834	0.717741	8.17098	0.196953	0.43544	+	glycogen synthase-like protein	-	COG0297G
PG0909	0.714955	8.82949	0.137948	0.359306	-	hypothetical protein	-	COG3681S
PG1680	0.712888	4.84008	0.565627	0.786707
PG1219	0.711208	7.15018	0.256757	0.513052	+	hypothetical protein	-	-
PG1730	0.708899	6.23657	0.323817	0.584366	-	O-methyltransferase	-	COG4122R
PG2119	0.705643	7.81638	0.169746	0.397366	+	Gfo/Idh/MocA family oxidoreductase	-	COG0673R
PG1992	0.70056	8.44873	0.143945	0.364089	+	tRNA uridine 5-carboxymethylaminomethyl modification protein GidA	gidA	COG0445D
PG0010	0.697213	11.2788	0.175965	0.40931	+	ATP-dependent Clp protease, ATP-binding subunit ClpC	clpC	COG0542O
PG1256	0.695733	10.4579	0.183048	0.419441	-	ribonuclease	-	COG1530J
PG0035	0.694899	10.5212	0.167737	0.395154	-	DNA polymerase III subunit alpha	dnaE	COG0587L
PG1745	0.692925	7.83644	0.247893	0.500924	-	phosphoribulokinase	-	COG0572F
PG2153	0.691724	5.36548	0.607021	0.819164
PG1410	0.691414	2.6065	0.99698	1	+	hypothetical protein	-	-
PG2028	0.687826	7.40315	0.360907	0.620471	+	ebsC protein	-	COG2606S
PG2170	0.68563	7.71186	0.230164	0.478996	-	sugar transporter	-	COG0738G
PG1934	0.683801	9.54609	0.216492	0.461881	-	30S ribosomal protein S19	rpsS	COG0185J
PG1537	0.679696	6.82168	0.42766	0.67855	+	hypothetical protein	-	-
PG1542	0.679464	8.61805	0.229418	0.478465	+	collagenase	prtC	COG0826O
PG1940	0.676166	12.6689	0.21322	0.456598	-	elongation factor G	fusA	COG0480J
PG0734	0.672405	7.28561	0.275582	0.535243	+	nitroreductase	-	COG0778C
PG1786	0.665429	8.59833	0.17614	0.40931	+	hypothetical protein	-	-
PG1600	0.66339	5.63516	0.372942	0.626928	-	hypothetical protein	-	COG3594G
PG1013	0.663161	8.99191	0.191443	0.429096	+	acetyl-CoA hydrolase/transferase	-	COG0427C
PG0684	0.661039	6.77979	0.458664	0.701682	+	ABC transporter permease	-	-
PG0073	0.660409	8.02199	0.213016	0.456598	-	orotidine 5'-monophosphate decarboxylase	-	COG0284F
PG0898	0.656256	6.77299	0.338629	0.598597	-	hypothetical protein	-	COG1752R
PG0928	0.652777	9.98202	0.226403	0.474717	-	response regulator	-	COG2204T
PG0452	0.648875	11.1917	0.189577	0.428728	+	hypothetical protein	-	-
PG0293	0.648152	10.4399	0.252043	0.506471	-	secretion activator protein	-	COG3926R
PG1970	0.647204	2.20405	0.893528	0.973941	-	hypothetical protein	-	-
PG1121	0.645602	10.1869	0.243901	0.496929	-	asparaginyl-tRNA synthetase	asnC	COG0017J
PG1017	0.644229	11.7319	0.204716	0.444539	+	pyruvate phosphate dikinase	ppdK	COG0574G
PG0088	0.639688	5.81722	0.454783	0.698839	+	M16 family peptidase	-	COG0612R
PG1536	0.63882	7.66443	0.256789	0.513052	+	cell division protein FtsX	-	COG2177D
PG0022	0.638745	7.92922	0.226065	0.474517	-	sulfate permease	-	COG0659P
PG0316	0.637371	9.02066	0.194829	0.433314	+	seryl-tRNA synthetase	serS	COG0172J
PG0255	0.637177	11.2681	0.179415	0.415509	+	translation initiation factor IF-2	infB	COG0532J
PG0499	0.636736	3.94838	0.848638	0.955313	+	hypothetical protein	-	-
PG0726	0.636159	9.09508	0.423538	0.674203	-	putative lipoprotein	-	-
PG2198	0.629101	11.6399	0.189322	0.428728		Hemagglutinin			potential
PG0334	0.623963	6.88143	0.446994	0.691828	-	glycosyl transferase group 2 family protein	-	COG0463M
PG1573	0.62121	5.66479	0.483819	0.717522	-	Crp family transcriptional regulator	-	COG0664T
PG0651	0.6176	6.91069	0.375706	0.628325	-	HDIG domain-containing protein	-	COG1713H
PG2041	0.614454	6.2929	0.427073	0.67817	-	hypothetical protein	-	-
PG2199	0.61244	9.0969	0.203171	0.443159	-	ABC transporter ATP-binding protein	-	COG0488R
PG1122	0.609724	9.42041	0.338898	0.598597
PG0079	0.603641	6.77493	0.374223	0.628291	-	abortive infection protein	-	COG1106R
PG0489	0.603386	7.18266	0.366821	0.623962	+	polysaccharide biosynthesis-like protein	-	COG2244R
PG1687	0.601505	6.68601	0.382433	0.634136	-	HIT family protein	-	COG0537FGR
PG1724	0.599296	7.16978	0.391043	0.640785	+	putative DNA-binding/iron metalloprotein/AP endonuclease	gcp	COG0533O
PG1779	0.597096	6.92475	0.356271	0.614874	+	hypothetical protein	-	COG2110R
PG1759	0.596632	7.27572	0.364799	0.622493	+	adhesion protein	-	COG0803P
PG0281	0.589232	4.07413	0.644108	0.846939	-	ABC transporter permease	-	COG0577V
PG0588	0.584973	8.36215	0.241771	0.494705	-	3-methyl-2-oxobutanoate hydroxymethyltransferase	panB	COG0413H
PG0728	0.584715	7.50852	0.292328	0.5535	-	hypothetical protein	-	COG0204I
PG0235	0.582628	7.66374	0.289295	0.551981	+	carboxyl-terminal protease	-	COG0793M
PG1782	0.582237	7.64773	0.290196	0.55299	+	hypothetical protein	-	-
PG0620	0.580782	10.95	0.28331	0.54579	+	ATP-dependent protease La	lon	COG0466O
PG0523	0.57739	9.91759	0.260317	0.516568	-	inosine 5-monophosphate dehydrogenase	guaB	COG0516F
PG1993	0.576995	7.49173	0.365422	0.622493	+	excinuclease ABC subunit C	uvrC	COG0322L
PG0141	0.576109	8.08419	0.268773	0.527272	-	spoOJ protein	spo0J	COG1475K
PG1942	0.575643	9.72295	0.311734	0.570245	-	30S ribosomal protein S12	rpsL	COG0048J
PG0085	0.574399	7.8124	0.325148	0.584366	+	alpha-galactosidase	-	-
PG0769	0.574053	8.14498	0.333284	0.59352	-	fibronectin type III	-	-
PG0710	0.573615	8.37598	0.287562	0.550291	-	FKBP-type peptidylprolyl isomerase	-	COG0545O
PG1936	0.570803	9.49737	0.368461	0.623962	-	50S ribosomal protein L23	rplW	COG0089J
PG1803	0.570703	10.3924	0.323522	0.584366	+	V-type ATP synthase subunit A	atpA	COG1155C
PG0126	0.56348	7.65299	0.334186	0.594348	-	type I phosphodiesterase/nucleotide pyrophosphatase	-	COG1524R
PG0490	0.559228	8.75824	0.375364	0.628291	+	hypothetical protein	-	COG1808S
PG0871	0.556043	2.6539	0.990637	1	-	hypothetical protein	-	-
PG0091	0.554812	7.83557	0.301639	0.560239	-	transporter	-	COG0842V
PG1763	0.554348	9.29977	0.354705	0.614874	-	ribonuclease III	rnc	COG0571K
PG1087	0.553784	6.74545	0.483426	0.717522	+	radical SAM family protein	-	COG1242R
PG1711	0.550538	7.944	0.308872	0.568038	-	alpha-1,2-mannosidase	-	COG3537G
PG0788	0.550535	8.79297	0.303074	0.562316	-	hypothetical protein	-	-
PG1031	0.547858	5.37854	0.497059	0.726042	-	ISPg1, transposase	-	COG3039L
PG0650	0.547672	5.73296	0.505297	0.732586	-	hypothetical protein	-	-
PG2034	0.544299	8.53297	0.309983	0.569178	-	ferredoxin-NADP(+) reductase subunit alpha	-	COG0543HC
PG2058	0.543852	5.13639	0.534693	0.75719	-	ISPg5, transposase Orf1	-	-
PG0204	0.542514	5.99962	0.633926	0.840071	-	hypothetical protein	-	-
PG1135	0.541435	7.12502	0.415403	0.66461	+	sugar transferase	-	COG2148M
PG0632	0.540129	7.58342	0.375078	0.628291	+	biopolymer transport protein ExbD	-	COG0848U
PG2201	0.539264	7.87545	0.336325	0.595671	-	peptide deformylase	def	COG0242J
PG0770	0.53906	5.31982	0.652914	0.851627	-	hypothetical protein	-	-
PG0646	0.534003	8.14213	0.390422	0.640785	-	iron ABC transporter ATP-binding protein	-	COG1120PH
PG0796	0.531889	9.29298	0.290391	0.55299	-	leucyl-tRNA synthetase	leuS	COG0495J
PG1335	0.528549	6.30878	0.459152	0.701682	-	hypothetical protein	-	COG1585OU
PG1095	0.526588	7.66527	0.347067	0.605349	+	RNA methyltransferase	-	COG2265J
PG1584	0.521256	8.14914	0.361271	0.620471	+	batC protein	batC	COG1729S
PG1725	0.519631	5.34165	0.476943	0.71167	+	competence/damage inducible protein CinA	-	COG1546R
PG0547	0.518282	9.4823	0.328518	0.588255	+	hypothetical protein	-	COG1373R
PG0959	0.516548	9.69628	0.295019	0.554892	-	ATP-binding Mrp/Nbp35 family protein	mrp	COG0489D
PG1914	0.510319	9.93522	0.334969	0.594348	-	30S ribosomal protein S13	rpsM	COG0099J
PG2097	0.510067	9.05547	0.292414	0.5535	-	ribose-phosphate pyrophosphokinase	prsA	COG0462FE
PG1200	0.508723	5.43911	0.714183	0.891015	-	hypothetical protein	-	-
PG1572	0.508314	4.45469	0.6653	0.858026	-	hypothetical protein	-	COG0730R
PG1847	0.508231	8.75639	0.388298	0.640594	-	endoribonuclease L-PSP	-	COG0251J
PG0390	0.507833	10.9763	0.372914	0.626928	+	50S ribosomal protein L11	rplK	COG0080J
PG1932	0.505722	11.0574	0.420605	0.670082	-	30S ribosomal protein S3	rpsC	COG0092J
PG1771	0.504902	8.37992	0.301667	0.560239	+	phenylalanyl-tRNA synthetase subunit alpha	pheS	COG0016J
PG0324	0.503036	9.36931	0.343878	0.603693	-	histidine ammonia-lyase	hutH	COG2986E
PG1846	0.501628	2.98947	0.854956	0.955313	+	hypothetical protein	-	-
PG0969	0.500605	6.54226	0.473057	0.70904	-	S-adenosylmethionine--tRNA ribosyltransferase-isomerase	-	COG0809J
PG1051	0.500161	7.7	0.405248	0.654589	+	hypothetical protein	-	-
PG0638	0.495587	8.42842	0.334928	0.594348	-	tetraacyldisaccharide 4'-kinase	lpxK	COG1663M
PG0689	0.494612	11.0545	0.348544	0.606298	-	NAD-dependent 4-hydroxybutyrate dehydrogenase	4hbD	COG1454C
PG1246	0.494592	10.0729	0.352245	0.611646	+	alanyl-tRNA synthetase	alaS	COG0013J
PG0094	0.492733	9.03203	0.37921	0.631478	-	outer membrane efflux protein	-	COG1538MU	efflux
PG1952	0.491353	6.70412	0.434268	0.68141	+	DedA family protein	-	COG0586S
PG0150	0.488389	8.98074	0.346589	0.605057	-	hypothetical protein	-	COG0621J
PG0976	0.484679	9.20982	0.306265	0.565545	+	phosphoribosylaminoimidazole-succinocarboxamide synthase	hemH	COG0152F
PG1921	0.483261	9.81796	0.429051	0.679556	-	30S ribosomal protein S5	rpsE	COG0098J
PG0193	0.482156	10.1373	0.355824	0.614874	+	cationic outer membrane protein OmpH	ompH-2	COG2825M
PG1396	0.481539	9.78274	0.325382	0.584366	-	rod shape-determining protein MreB	mreB	COG1077D
PG0962	0.47769	9.97732	0.335728	0.595155	-	prolyl-tRNA synthetase	proS	COG0442J
PG0721	0.476592	7.78635	0.4052	0.654589	+	NLP/P60 family protein	-	COG0791M
PG1177	0.473335	5.27751	0.579363	0.796726	-	ISPg1, transposase	-	COG3039L
PG0081	0.468935	8.07716	0.379137	0.631478	+	hypothetical protein	-	-
PG1619	0.46886	6.08134	0.516087	0.741068	+	biotin synthesis protein BioC	-	COG2226H
PG2175	0.468173	8.70557	0.332196	0.592665	-	hypothetical protein	-	COG1225O
PG2222	0.465068	6.42083	0.526978	0.749337	+	acyltransferase	-	COG1560M
PG1286	0.464835	10.4262	0.458731	0.701682	-	ferritin	ftn	COG1528P
PG1208	0.464155	11.202	0.390761	0.640785	-	molecular chaperone DnaK	dnaK	COG0443O
PG0937	0.460591	6.83341	0.472513	0.70877	-	hypothetical protein	-	-
PG1933	0.460502	9.92918	0.567267	0.78787	-	50S ribosomal protein L22	rplV	COG0091J
PG1081	0.459758	10.401	0.399769	0.650709	-	acetate kinase	ackA	COG0282C
PG0924	0.457407	7.53246	0.442792	0.690755	-	5'-nucleotidase	-	COG2503R
PG0917	0.454161	4.76661	0.551423	0.775029	-	GtrA family protein	-	COG2246S
PG0791	0.450272	9.2849	0.363087	0.622161	-	adenylate kinase	adk	COG0563F
PG1380	0.450228	6.09273	0.577919	0.795863	+	ABC transporter ATP-binding protein	-	COG1116P
PG1999	0.44475	6.26096	0.541376	0.765543	-	hypothetical protein	-	-
PG1953	0.439227	8.13338	0.39609	0.646881	+	hypothetical protein	-	COG1284S
PG1217	0.43829	8.89841	0.404457	0.654589	+	hypothetical protein	-	-
PG1257	0.437542	8.51203	0.550352	0.774305	-	hypothetical protein	-	-
PG1063	0.43684	5.7896	0.677542	0.866365	+	transcriptional regulator	-	COG3093R
PG0968	0.436313	7.06456	0.725285	0.897772	+	Mrr restriction system protein	mrr	COG1715V
PG0273	0.433492	5.87775	0.640195	0.844641	+	4'-phosphopantetheinyl transferase	-	COG2091H
PG0095	0.431367	9.1861	0.370254	0.624024	-	DNA mismatch repair protein MutS	mutS	COG0249L
PG1294	0.429697	8.29064	0.37882	0.631478	+	ferrous iron transport protein B	feoB-2	COG0370P
PG1005	0.426963	5.61367	0.561082	0.783525	-	putative lipoprotein	-	-
PG1010	0.426291	7.59822	0.470282	0.707601	-	ABC transporter ATP-binding protein	-	COG1131V
PG0368	0.426244	9.04593	0.368803	0.623962	+	DNA topoisomerase IV subunit B	-	COG0187L
PG2042	0.425774	6.91882	0.642896	0.846487	-	thioredoxin family protein	-	COG0526OC
PG1679	0.420699	5.25405	0.68077	0.868215	+	hypothetical protein	-	-
PG1896	0.418811	9.20205	0.472477	0.70877	+	S-adenosylmethionine synthetase	metK	COG0192H
PG0366	0.416866	7.64854	0.476823	0.71167	-	hypothetical protein	-	-
PG2150	0.412846	8.76684	0.4085	0.657494	-	LysM domain-containing protein	-	COG3858R
PG0879	0.410718	2.6379	1	1	-	hypothetical protein	-	-
PG1595	0.40865	7.4856	0.514999	0.741037	-	ribulose-phosphate 3-epimerase	rpe	COG0036G
PG0548	0.404953	11.8249	0.431123	0.679556	+	pyruvate ferredoxin/flavodoxin oxidoreductase	-	COG0674C
PG1373	0.404139	2.31126	0.99505	1	+	hypothetical protein	-	-
PG0203	0.402239	6.19241	0.815439	0.952132	-	hypothetical protein	-	-
PG1900	0.402048	6.51547	0.548101	0.771694	-	ribosome-associated GTPase	-	COG1162R
PG0173	0.401879	7.21435	0.615478	0.824867	-	transcriptional regulator	-	COG1846K
PG1408	0.398878	7.63739	0.486247	0.719827	+	CzcD family heavy metal efflux protein	-	COG1230P	efflux
PG0005	0.397978	8.19401	0.483867	0.717522	-	hypothetical protein	-	COG1408R
PG1096	0.39049	7.6681	0.494277	0.723398	+	hypothetical protein	-	-
PG0671	0.387033	7.64737	0.610007	0.82092	+	iron ABC transporter permease	-	COG0609P
PG1618	0.386449	7.07828	0.588051	0.804702	+	hypothetical protein	-	COG2830S
PG2223	0.37892	5.60382	0.605927	0.818253	+	glycosyl transferase group 2 family protein	-	COG1216R
PG0517	0.378354	8.58319	0.45309	0.696786	-	hypothetical protein	-	COG3857L
PG1320	0.372236	5.15362	0.722435	0.89645	+	ISPg1, transposase, internal deletion	-	COG3666L
PG1297	0.367967	11.9516	0.526888	0.749337	+	30S ribosomal protein S1	rpsA	COG0539J
PG0430	0.363518	9.78504	0.461121	0.70249	+	2-oxoglutarate ferredoxin oxidoreductase subunit beta	-	COG1013C
PG0768	0.361238	7.68684	0.599834	0.811971	-	hypothetical protein	-	-
PG2156	0.356704	6.58284	0.611041	0.821178	-	16S ribosomal RNA methyltransferase RsmE	-	COG1385S
PG0083	0.352471	7.14025	0.57756	0.795863	+	hypothetical protein	-	-
PG2066	0.347745	8.83864	0.499735	0.726684	+	putative lipoprotein	-	-
PG2125	0.347683	6.35387	0.662002	0.857743	-	AraC family transcriptional regulator	-	COG2207K
PG0698	0.345583	7.4582	0.561326	0.783525	-	putative lipoprotein	-	-
PG0144	0.345339	7.55716	0.618483	0.826056	-	hypothetical protein	-	COG2957E
PG1714	0.342207	6.7646	0.613938	0.823936	-	pyridoxamine-phosphate oxidase	pdxH	COG0259H
PG0386	0.341877	10.9463	0.493092	0.722444	+	phage integrase site specific recombinase	-	COG4974L
PG2148	0.3399	7.26135	0.573609	0.793289	-	xanthine/uracil permease	-	COG2233F
PG0501	0.336404	7.21098	0.647189	0.847308	+	hypothetical protein	-	COG0795R
PG0639	0.33634	9.58543	0.485225	0.718988	-	signal peptide peptidase SppA, 67K type	sppA	COG0616OU
PG0571	0.333114	8.95118	0.587053	0.803899	+	aspartate-semialdehyde dehydrogenase	asd	COG0136E
PG1395	0.332203	7.55445	0.752976	0.913692	-	rod shape-determining protein MreC	-	COG1792M
PG2105	0.332135	10.3096	0.599121	0.811971	+	putative lipoprotein	-	-
PG1381	0.331754	5.36295	0.626033	0.833062	+	ABC transporter permease	-	COG0600P
PG1726	0.330813	9.15452	0.491823	0.722444	+	PDZ domain-containing protein	-	COG0793M
PG0066	0.330135	4.23846	0.883617	0.969981	-	hypothetical protein	-	-
PG0321	0.329602	8.93012	0.502624	0.729797	+	arginine/ornithine transport system ATPase	-	COG1703E
PG1903	0.324989	8.34332	0.510513	0.737408	-	hypothetical protein	-	-
PG1040	0.323507	4.57463	0.659731	0.855938	-	transcriptional regulator	-	COG1438K
PG1642	0.323477	10.4519	0.622594	0.829635		cation-transporting ATPase, EI-E2 family, frame shift
PG0097	0.317383	8.95934	0.515749	0.741068	-	hypothetical protein	-	COG0217S
PG2143	0.316138	8.41892	0.640153	0.844641	+	GTP-binding protein EngA	engA	COG1160R
PG1545	0.314603	10.404	0.617459	0.82582	+	superoxide dismutase, Fe-Mn	sodB	COG0605P
PG0394	0.313422	12.3946	0.615452	0.824867	+	DNA-directed RNA polymerase subunit beta	rpoB	COG0085K
PG0237	0.307705	6.81052	0.665265	0.858026	+	uracil-DNA glycosylase	ung	COG0692L
PG0267	0.304862	9.46532	0.601314	0.812586	+	arginyl-tRNA synthetase	argS	COG0018J
PG0346	0.304802	6.26032	0.803147	0.944594	+	ribosome biogenesis GTP-binding protein YsxC	engB	COG0218R
PG0462	0.303665	8.66792	0.532497	0.754629	-	transporter	-	COG2271G
PG0450	0.300772	7.90881	0.593085	0.808188	+	hypothetical protein	-	-
PG1795	0.30032	12.9216	0.563965	0.784961	-	hypothetical protein	-	-
PG0957	0.300213	7.13659	0.674617	0.863758	+	riboflavin biosynthesis protein RibF	ribF	COG0196H
PG0310	0.299761	7.00601	0.626708	0.833062	-	nitroreductase	-	COG0778C
PG1226	0.298627	7.80818	0.618304	0.826056	+	cyclophilin type peptidyl-prolyl cis-trans isomerase	-	COG0652O
PG2219	0.298426	7.55032	0.660741	0.856679	+	potassium uptake protein TrkH	trkH	COG0168P
PG1605	0.297427	9.56028	0.592251	0.807962	+	aminopeptidase	pepC	COG3579E
PG0240	0.297059	6.39397	0.725584	0.897772	-	HAD superfamily hydrolase	-	COG1011R
PG2155	0.295494	7.60843	0.599569	0.811971	-	putative lipoprotein	-	COG3735S
PG0146	0.295319	6.35425	0.708213	0.886594	-	hypothetical protein	-	-
PG0810	0.295256	6.84056	0.732403	0.900904	-	hypothetical protein	-	-
PG2200	0.293914	9.34078	0.552422	0.775538	-	hypothetical protein	-	COG3063NU
PG0910	0.292108	7.28912	0.719608	0.894921	-	FHA domain-containing protein	-	-
PG1304	0.291778	7.01966	0.679486	0.868183	-	hypothetical protein	-	-
PG1127	0.291752	7.21154	0.636326	0.841859	+	AsnC family transcriptional regulator	-	COG1522K
PG0648	0.285245	8.40205	0.58894	0.805353	-	iron ABC transporter substrate-binding protein	-	COG0614P
PG0591	0.28312	6.3013	0.796193	0.941043	+	ISPg5, transposase Orf2	-	COG2801L
PG0804	0.2817	9.37363	0.547025	0.770736	-	flavodoxin	-	COG0426C
PG0724	0.279978	8.93077	0.576221	0.794647	+	prolyl oligopeptidase	-	COG1506E
PG1485	0.277931	2.18841	1	1	-	conjugative transposon protein TraC	-	-
PG2083	0.276491	8.65268	0.579143	0.796726	-	hypothetical protein	-	-
PG0449	0.276075	11.1807	0.64743	0.847308	+	hypothetical protein	-	COG4783R
PG0165	0.274791	6.55335	0.800311	0.943774	-	heat shock protein 15	hslR	COG1188J
PG1778	0.274784	8.09404	0.669125	0.860682	+	hypothetical protein	-	COG2908S
PG0158	0.272899	6.29292	0.729239	0.898872	+	competence protein F-like protein	-	COG1040R
PG2116	0.272586	2.24027	1	1	+	hypothetical protein	-	-
PG0311	0.27221	7.80903	0.622865	0.829635	-	glycosyl transferase group 2 family protein	-	COG0463M
PG2046	0.270221	7.54394	0.787002	0.935208	+	hypothetical protein	-	COG0037D
PG0777	0.268013	9.10829	0.646442	0.847151	-	electron transfer flavoprotein subunit beta	etfB-1	COG2086C
PG0116	0.267936	7.05288	0.861285	0.955882	+	hypothetical protein	-	COG1331O
PG0205	0.267842	8.19672	0.580512	0.797181	-	peptide chain release factor 3	prfC	COG4108J
PG0497	0.26781	6.96487	0.889802	0.971935	+	5'-methylthioadenosine/S-adenosylhomocysteine nucleosidase	mtn	COG0775F
PG1347	0.266951	5.77889	0.764576	0.919756	+	7-cyano-7-deazaguanine reductase	-	COG0780R
PG1780	0.265282	9.1629	0.595524	0.809813	+	8-amino-7-oxononanoate synthase	bioF-3	COG0156H
PG0364	0.264602	7.07323	0.683833	0.870414	-	hypothetical protein	-	COG1092R
PG1713	0.262574	6.20268	0.861381	0.955882	-	putative lipoprotein	-	COG0607P
PG1732	0.262073	5.80736	0.71517	0.891106	+	integrase/recombinase XerD	xerD	COG4974L
PG1337	0.261506	5.3569	0.889467	0.971935	+	umuD protein	umuD	COG1974KT
PG1859	0.260766	7.82944	0.613204	0.823517	-	glycerate kinase	-	COG1929G
PG0525	0.255425	9.61984	0.608937	0.820046	+	CTP synthetase	pyrG	COG0504F
PG2072	0.253879	8.68362	0.631533	0.838319	+	UvrD/REP helicase	-	COG1074L
PG0072	0.252081	9.02331	0.620331	0.827957	-	UDP-3-O-[3-hydroxymyristoyl] glucosamine N-acyltransferase	lpxD	COG1044M
PG1136	0.251101	6.94207	0.699301	0.882613	-	hypothetical protein	-	COG0367E
PG0958	0.248718	7.55896	0.679915	0.868183	-	ribonuclease BN	-	COG1295S
PG0228	0.248491	6.99017	0.698134	0.881711	-	DdaH family protein	-	COG1834E
PG1776	0.248075	9.33534	0.752394	0.913554	+	molecular chaperone DnaJ	dnaJ	COG0484O
PG0690	0.246182	10.8135	0.621822	0.82938	-	4-hydroxybutyrate CoA-transferase	abfT-1	COG0427C
PG1773	0.245493	7.23455	0.691025	0.87782	+	PAP2 superfamily protein	-	COG0671I
PG0504	0.242725	7.62415	0.743997	0.908449	+	lipoyl synthase	lipA	COG0320H
PG1089	0.242422	10.8608	0.691452	0.87782	-	DNA-binding response regulator RprY	rprY	COG0745TK
PG0955	0.241881	6.55092	0.727389	0.898865	+	hypothetical protein	-	-
PG0736	0.240308	6.25662	0.732503	0.900904	+	ribonuclease HII	rnhB	COG0164L
PG0992	0.239764	10.7308	0.643343	0.846504	-	threonyl-tRNA synthetase	thrS	COG0441J
PG1331	0.23717	10.7884	0.642676	0.846487		NAD(P) transhydrogenase subunit beta, frame shift
PG1009	0.234273	6.02237	0.869542	0.961709	-	hypothetical protein	-	-
PG1522	0.233491	6.76298	0.705378	0.886594	-	mandelate racemase/muconate lactonizing enzyme family protein	-	COG4948MR
PG0594	0.229548	9.68132	0.654312	0.852311	+	RNA polymerase sigma-70 factor	rpoD	COG0568K
PG0071	0.228503	9.75112	0.650273	0.85026	-	bifunctional UDP-3-O-[3-hydroxymyristoyl] N-acetylglucosamine deacetylase/(3R)-hydroxymyristoyl-ACP dehydratase	-	COG0774M
PG0790	0.225881	9.85987	0.680299	0.868183	-	GTPase ObgE	obgE	COG0536R
PG1783	0.223829	6.51297	0.87475	0.965343	+	glycosyl transferase group 2 family protein	-	COG0463M
PG0535	0.222432	8.64489	0.692932	0.878555	-	hypothetical protein	-	COG2825M
PG2162	0.221884	7.79462	0.664422	0.858026	-	lipid A disaccharide synthase	lpxB	COG0763M	potential
PG1283	0.219918	9.40746	0.637382	0.842641	+	hypothetical protein	-	-
PG0500	0.219761	8.48554	0.708055	0.886594	+	queuine tRNA-ribosyltransferase	tgt	COG0343J
PG0254	0.219148	10.0654	0.673927	0.863758	+	transcription elongation factor NusA	nusA	COG0195K
PG0655	0.218977	2.26188	1	1	+	hypothetical protein	-	-
PG1303	0.2173	6.27386	0.801709	0.943774	+	helicase	-	COG0507L
PG0975	0.214365	8.0273	0.747424	0.908652	+	PhoH family protein	-	COG1702T
PG1592	0.213517	8.10979	0.706509	0.886594	+	HDIG domain-containing protein	-	COG1480R
PG1661	0.212347	3.66201	0.923425	0.988538	+	hypothetical protein	-	-
PG1434	0.212165	5.6294	0.852293	0.955313	+	2-C-methyl-D-erythritol 4-phosphate cytidylyltransferase	ispD	COG1211I
PG0518	0.211351	6.73561	0.849898	0.955313	-	hypothetical protein	-	COG1266R
PG0534	0.210277	9.85937	0.700806	0.883941	+	hypothetical protein	-	COG1629P
PG1827	0.210226	11.044	0.755662	0.915243	+	ECF subfamily RNA polymerase sigma factor	-	COG1595K
PG0683	0.209998	6.20445	0.83562	0.955313	+	ABC transporter permease	-	COG4591M
PG0124	0.207456	5.90182	0.756963	0.916159	-	hypothetical protein	-	COG1739S
PG0520	0.207411	11.7374	0.745636	0.908637	-	molecular chaperone GroEL	groEL	COG0459O
PG1008	0.206434	5.93263	0.780343	0.932395	-	hypothetical protein	-	-
PG1835	0.206407	9.66251	0.728673	0.898872	+	putative lipoprotein	-	-
PG0327	0.205901	8.10175	0.736149	0.903392	-	hypothetical protein	-	-
PG0347	0.201574	8.64103	0.705939	0.886594	+	UDP-glucose 4-epimerase	galE	COG1087M
PG1754	0.200832	9.47425	0.702586	0.885041	+	hypothetical protein	-	COG1506E
PG1248	0.200536	6.66482	0.801966	0.943774	-	hypothetical protein	-	COG4912L
PG1919	0.19915	10.3153	0.796257	0.941043	-	50S ribosomal protein L15	rplO	COG0200J
PG0811	0.197801	7.09132	0.84735	0.955313	-	Holliday junction DNA helicase RuvA	ruvA	COG0632L
PG1277	0.197353	7.5525	0.777478	0.929541	+	UDP-glucose-6 dehydrogenase	-	COG0677M
PG0633	0.192971	8.71791	0.722398	0.89645	+	hypothetical protein	-	-
PG2024	0.19243	14.6469	0.735545	0.903392	-	hemagglutinin protein HagE	hagE	-	potential
PG1623	0.192146	8.22798	0.711516	0.888825	-	membrane bound regulatory protein	-	COG0348C
PG0900	0.190684	9.04643	0.81736	0.952132	-	cytochrome d ubiquinol oxidase subunit I	cydA	COG1271C
PG0507	0.188209	3.43222	1	1	+	hypothetical protein	-	-
PG2173	0.187711	9.74072	0.696436	0.880511	-	outer membrane lipoprotein Omp28	omp28	-
PG1186	0.184773	7.76018	0.724344	0.897772	-	hypothetical protein	-	-
PG1162	0.18455	6.87266	0.94535	0.998333	-	ATP:cob(I)alamin adenosyltransferase	-	COG2096S
PG0395	0.184241	12.4377	0.767143	0.922275	+	DNA-directed RNA polymerase subunit beta	rpoC	COG0086K
PG0259	0.182728	9.38801	0.775268	0.928899	+	hypothetical protein	-	COG0719O
PG0326	0.181478	8.09405	0.759535	0.917025	-	hypothetical protein	-	COG3637M
PG0925	0.180695	7.31017	0.757358	0.916159	-	thymidine kinase	tmk	COG1435F
PG2081	0.175393	6.44428	0.809023	0.948644	-	biotin synthetase	bioB	COG0502H
PG1731	0.173647	6.09311	0.838294	0.955313	-	3-dehydroquinate dehydratase	aroQ	COG0757E
PG0568	0.172884	8.52785	0.743164	0.908409	-	elongation factor P	efp-1	COG0231J
PG1965	0.172734	7.50626	0.835423	0.955313
PG1886	0.171172	7.91315	0.781659	0.933396	-	GTP-binding protein HflX	hflX	COG2262R
PG0226	0.169595	9.64103	0.775512	0.928899	-	transglutaminase	-	COG1305E
PG0093	0.16947	8.07589	0.773249	0.927328	-	HlyD family secretion protein	-	COG1566V
PG1855	0.165079	8.5252	0.793814	0.940764	-	carboxyl-terminal protease	-	COG0793M
PG1826	0.163825	6.04748	0.776022	0.92894	-	hypothetical protein	-	COG3339S
PG1123	0.162346	9.32505	0.791756	0.93918	-	adenylosuccinate lyase	purB	COG0015F
PG1911	0.161752	11.3209	0.842345	0.955313	-	DNA-directed RNA polymerase subunit alpha	rpoA	COG0202K
PG1026	0.157915	6.39688	0.995555	1	+	hypothetical protein	-	-
PG0919	0.153141	7.94671	0.809944	0.949154	-	dihydroorotase	pyrC	COG0044F
PG1853	0.152202	9.8544	0.761604	0.918447	-	DNA polymerase III subunit beta	dnaN	COG0592L
PG0453	0.151933	6.9732	0.798032	0.942558	+	hypothetical protein	-	COG3174S
PG1300	0.151802	5.70513	0.897685	0.976289	-	hypothetical protein	-	COG0742L
PG0230	0.150946	8.71119	0.785405	0.935208	+	putative translaldolase	-	COG0176G
PG0965	0.147529	6.99422	0.91458	0.985226	-	phosphatidylserine decarboxylase	-	COG0688I
PG0333	0.14437	6.51551	0.818085	0.952324	+	hypothetical protein	-	COG2962R
PG1737	0.143344	9.33983	0.783614	0.934879
PG2221	0.140212	8.01344	0.77063	0.925325	+	MiaB-like tRNA modifying enzyme	-	COG0621J
PG0950	0.139882	9.93995	0.882047	0.969622	+	glycine cleavage system protein H	gcvH	COG0509E
PG1279	0.139514	10.4687	0.796267	0.941043	+	D-isomer specific 2-hydroxyacid dehydrogenase	-	COG0111HE
PG1596	0.139038	10.8386	0.82457	0.952592	+	isoleucyl-tRNA synthetase	ileS	COG0060J
PG1225	0.138999	8.31002	0.776643	0.929112	+	ABC transporter ATP-binding protein	-	COG0488R
PG0669	0.137394	11.1484	0.817219	0.952132	+	heme-binding protein FetB	fetB	COG4822H	potential
PG0400	0.134555	9.63175	0.801816	0.943774	-	hypothetical protein	-	COG1774S
PG0776	0.134254	9.61434	0.821441	0.952324	-	electron transfer flavoprotein subunit alpha	etfA-1	COG2025C
PG2154	0.132146	5.57939	0.952136	1	-	hypothetical protein	-	-
PG1851	0.130482	9.61622	0.786689	0.935208	-	phosphopantothenoylcysteine decarboxylase/phosphopantothenate--cysteine ligase	coaBC	COG0452H
PG1230	0.129056	9.04625	0.807963	0.947971	-	hypothetical protein	-	-
PG2158	0.126763	7.19591	0.822959	0.952592	+	hypothetical protein	-	COG2166R
PG1581	0.124137	8.30283	0.859391	0.955882	+	hypothetical protein	-	-
PG2172	0.123857	10.2212	0.852287	0.955313	-	hypothetical protein	-	-
PG0156	0.123441	7.2104	0.818869	0.952324	+	HemK family modification methylase	-	COG2890J	potential
PG0880	0.119444	7.9541	0.819518	0.952324	+	bacterioferritin comigratory protein	bcp	COG1225O
PG0135	0.117285	7.80784	0.819597	0.952324	-	dimethyladenosine transferase	ksgA	COG0030J
PG0075	0.115832	9.01134	0.806138	0.9464	-	phosphoribosylformylglycinamidine cyclo-ligase	-	COG0150F
PG1139	0.111381	8.57408	0.831247	0.955313	-	hypothetical protein	-	-
PG0039	0.110618	2.77842	1	1	+	hypothetical protein	-	-
PG1215	0.109023	8.67747	0.816379	0.952132	+	lipoprotein	-	COG4105R
PG0329	0.108914	9.55234	0.844586	0.955313	-	formiminotransferase-cyclodeaminase-like protein	-	COG3643E
PG1784	0.108907	5.9735	0.86016	0.955882	+	hypothetical protein	-	COG0726G
PG1856	0.103565	7.45472	0.866207	0.959173	-	cytidine/deoxycytidylate deaminase	-	COG2131F
PG1301	0.102941	8.02396	0.840561	0.955313	-	hypothetical protein	-	-
PG0211	0.102752	8.07833	0.930251	0.992132	-	cobalamin biosynthesis protein CbiG/precorrin-4 C11-methyltransferase	cbiGF	COG2875H
PG1951	0.101008	9.41845	0.832694	0.955313	+	glutaminyl-tRNA synthetase	glnS	COG0008J
PG0457	0.10056	4.223	0.931801	0.992903	+	hypothetical protein	-	-
PG1977	0.0993944	7.79782	0.946556	0.998333	-	hypothetical protein	-	-
PG1741	0.0965975	10.2821	0.848966	0.955313	-	aspartate ammonia-lyase	aspA	COG1027E
PG0159	0.0952649	10.5065	0.877638	0.967199	-	endopeptidase PepO	pepO	COG3590O
PG0414	0.093734	8.56055	0.84379	0.955313	-	hypothetical protein	-	COG1452M
PG1563	0.0920874	8.97023	0.843676	0.955313	-	glucose-1-phosphate thymidylyltransferase	rfbA	COG1209M
PG1930	0.0900735	8.38243	0.949732	1	-	50S ribosomal protein L29	rpmC	-
PG1889	0.0885998	7.87575	0.904316	0.978871	+	hypothetical protein	-	-
PG1938	0.0883977	10.2355	0.904438	0.978871	-	50S ribosomal protein L3	rplC	COG0087J
PG0188	0.0861642	9.35032	0.890063	0.971935	+	putative lipoprotein	-	-
PG0960	0.0855898	8.5882	0.902044	0.978871	-	tRNA (guanine-N(7)-)-methyltransferase	trmB	COG0220R
PG0314	0.0844954	10.1122	0.933336	0.993985	+	50S ribosomal protein L21	rplU	COG0261J
PG0479	0.0833569	5.31366	0.898376	0.976495	+	hypothetical protein	-	-
PG0004	0.0833195	7.59123	0.927694	0.991592	+	NAD-dependent deacetylase	-	COG0846K
PG1712	0.0829722	7.94255	0.903437	0.978871	-	alpha-1,2-mannosidase	-	COG3537G
PG0553	0.0816419	10.1186	0.882154	0.969622	-	extracellular protease	-	-	potential
PG0725	0.0812676	5.73289	0.860996	0.955882	+	HAD superfamily hydrolase	-	COG1011R
PG1076	0.0722182	10.7251	0.907024	0.98043	+	acyl-CoA dehydrogenase	acdA	COG1960I
PG0170	0.0697012	9.37727	0.915435	0.985226	+	methionyl-tRNA synthetase	metG	COG0143J
PG1000	0.0656063	6.88723	0.895917	0.975999	+	hypothetical protein	-	COG4335L
PG1004	0.0644729	9.20646	0.904022	0.978871	-	prolyl oligopeptidase	-	COG1506E
PG0604	0.0609021	7.70226	0.917967	0.985525	+	4-hydroxy-3-methylbut-2-enyl diphosphate reductase	ispH	COG0761IM
PG0598	0.0591633	8.29649	0.968168	1	+	hypothetical protein	-	COG0795R
PG0201	0.0575227	6.19756	0.937607	0.994741	-	ribonuclease P	rnpA	-
PG0953	0.0565581	7.11522	0.935168	0.993985	+	deoxyuridine 5'-triphosphate nucleotidohydrolase	dut	COG0756F
PG0899	0.056409	8.15947	0.97603	1	-	cytochrome d ubiquinol oxidase subunit II	cydB	COG1294C
PG2212	0.0521938	3.93297	0.882328	0.969622	-	hypothetical protein	-	-
PG1030	0.0517462	8.95469	0.975218	1	+	hypothetical protein	-	-
PG0583	0.0509529	9.75036	0.91889	0.985608	+	cell division protein FtsA	ftsA	COG0849D
PG1931	0.0503176	9.32162	0.959822	1	-	50S ribosomal protein L16	rplP	COG0197J
PG1235	0.049408	9.39303	0.928028	0.991592	-	epimerase/reductase	-	COG0451MG
PG2090	0.049055	6.28059	0.999282	1	+	cation efflux family protein	-	COG0053P	efflux
PG0926	0.0454678	5.34532	0.914803	0.985226	-	hypothetical protein	-	-
PG1053	0.0452316	6.73823	0.95523	1	+	transcriptional regulator	-	COG0664T
PG0155	0.0448363	5.37571	0.876087	0.966272	-	riboflavin biosynthesis protein RibD	ribD	COG0117H
PG1598	0.0436532	7.91517	0.966872	1	+	lipoprotein signal peptidase	-	COG0597MU
PG2026	0.0433585	7.11806	0.959477	1	+	phosphoglycerate mutase	-	COG0406G
PG0589	0.0416382	9.88114	0.9433	0.998333	-	GMP synthase	guaA	COG0519F
PG1565	0.0403599	8.15708	0.923649	0.988538	-	3-deoxy-D-manno-octulosonic-acid transferase	-	COG1519M
PG1117	0.0363819	5.51754	0.993122	1	+	MATE efflux family protein	-	COG0534V	efflux
PG0712	0.0360012	6.39575	0.953678	1	-	hypothetical protein	-	COG3829KT
PG0702	0.0288656	7.59075	1	1	+	nicotinate-nucleotide--dimethylbenzimidazole phosphoribosyltransferase	-	COG2038H
PG1534	0.0278785	3.17132	0.897664	0.976289	-	hypothetical protein	-	-
PG0416	0.0251082	10.5602	0.965186	1	-	ATP-dependent DNA helicase RecQ	recQ-1	COG0514L
PG0332	0.0235216	10.7056	0.97422	1	+	transcription termination factor Rho	rho	COG1158K
PG1774	0.0221638	8.49177	0.97273	1	-	transcription-repair coupling factor	mfd	COG1197LK
PG1696	0.021863	8.33723	0.94641	0.998333	+	type II DNA modification methyltransferase	-	-
PG1378	0.0214389	5.11585	1	1	-	A/G-specific adenine glycosylase	mutY	COG1194L
PG1758	0.0174849	9.6263	1	1	+	30S ribosomal protein S15	rpsO	COG0184J
PG0123	0.0162809	6.63239	0.9817	1	+	hypothetical protein	-	-
PG0076	0.0147484	8.20152	0.953924	1	-	N-acetylmuramoyl-L-alanine amidase	-	COG1705NU
PG0033	0.0137393	7.28497	0.963731	1	-	RmuC domain-containing protein	-	COG1322S
PG0031	0.0136328	5.24031	0.936537	0.994146	-	hypothetical protein	-	-
PG0151	0.00844356	8.4731	1	1	-	signal recognition particle-docking protein FtsY	ftsY	COG0552U
PG0906	0.00607621	10.7502	0.983121	1	+	putative lipoprotein	-	COG3015MP
PG1924	0.00531105	9.94304	0.982181	1	-	30S ribosomal protein S8	rpsH	COG0096J
PG0739	0.00480016	5.81931	1	1	+	ribonuclease Z	-	COG1234R
PG0727	0.00479743	5.18441	0.976467	1	-	hypothetical protein	-	-
PG1014	0.00373082	8.33928	0.997099	1	+	hypothetical protein	-	COG3063NU
PG0199	0.0024425	6.3494	0.980033	1	-	TatD family protein	-	COG0084L
PG0197	0	1.36733	1	1	-	hypothetical protein	-	-
PG0354	0	1.36733	1	1	-	hypothetical protein	-	-
PG0572	0	1.36733	1	1	-	hypothetical protein	-	-
PG0915	0	1.36733	1	1	+	hypothetical protein	-	-
PG1015	0	1.36733	1	1	-	hypothetical protein	-	-
PG1148	0	1.36733	1	1	+	hypothetical protein	-	-
PG1462	0	1.36733	1	1	+	hypothetical protein	-	-
PG2205	-0.0014916	9.01382	0.971331	1	+	2-dehydropantoate 2-reductase	panE	COG1893H
PG1006	-0.00336046	7.49537	1	1	-	hypothetical protein	-	COG1629P
PG0846	-0.00382637	3.02311	0.948147	0.999398
PG2020	-0.00498519	6.78896	0.991928	1	-	CRISPR-associated Cas5e family protein	-	COG1583L
PG0977	-0.00520659	8.35148	0.993889	1	+	ubiquinone/menaquinone biosynthesis methyltransferase	ubiE	COG2226H
PG1411	-0.0053181	8.53464	0.968633	1	-	hypothetical protein	-	COG2985R
PG0296	-0.0079315	10.1054	0.98335	1	-	phosphoribosylformylglycinamidine synthase	-	COG0046F
PG1110	-0.00835363	2.92704	0.942998	0.998333	+	hypothetical protein	-	-
PG0084	-0.00913217	8.15321	0.983674	1	+	L-serine dehydratase	sda	COG1760E
PG1559	-0.00963842	9.7572	0.98201	1	-	glycine cleavage system aminomethyltransferase T	gcvT	COG0404E
PG0781	-0.0111757	10.4435	0.962396	1	-	hypothetical protein	-	-
PG0989	-0.0124615	9.90105	0.957579	1	-	50S ribosomal protein L20	rplT	COG0292J
PG1314	-0.0134216	8.08037	0.989476	1	-	chorismate synthase	aroC	COG0082E
PG1885	-0.0139021	9.36415	0.975817	1	-	polyphosphate kinase	ppk	COG0855P
PG0171	-0.0151208	8.55825	0.946625	0.998333	+	5'-nucleotidase	-	COG0737F
PG1927	-0.0158368	9.36796	0.94639	0.998333	-	50S ribosomal protein L24	rplX	COG0198J
PG0672	-0.016773	7.02664	1	1	+	iron ABC transporter ATP-binding protein	-	COG1120PH
PG0471	-0.0171978	8.62548	0.952571	1	+	hypothetical protein	-	-
PG1290	-0.0181459	10.6433	0.966659	1	+	branched-chain amino acid aminotransferase	ilvE	COG0115EH
PG0391	-0.0197391	11.9985	0.954594	1	+	50S ribosomal protein L1	rplA	COG0081J
PG0516	-0.0256959	7.37192	0.890052	0.971935	-	hypothetical protein	-	-
PG0562	-0.0267696	6.75786	0.934218	0.993985	+	hypothetical protein	-	COG2985R
PG1280	-0.0281545	11.289	0.938812	0.995477	+	hypothetical protein	-	COG4198S
PG0358	-0.0294051	7.94458	1	1	+	aspartate carbamoyltransferase	pyrI	COG1781F
PG0757	-0.0306642	6.01341	0.980318	1	-	hypothetical protein	-	-
PG0360	-0.0309698	8.61987	0.934949	0.993985	+	hypothetical protein	-	COG1704S
PG0676	-0.031347	6.87739	0.967137	1	-	short chain dehydrogenase/reductase oxidoreductase	-	COG4221R
PG1334	-0.0322231	8.95999	0.954917	1	-	band 7/Mec-2 family protein	-	COG0330O
PG1103	-0.0332999	6.98066	0.945146	0.998333	+	recombination factor protein RarA	-	COG2256L
PG1638	-0.0375164	7.69976	1	1	-	thioredoxin family protein	-	COG0526OC
PG0954	-0.0375338	8.40445	0.941877	0.998185	+	hypothetical protein	-	COG3063NU
PG2075	-0.0382357	12.4912	0.930569	0.992132	-	hypothetical protein	-	-
PG1599	-0.0395721	7.8729	0.889781	0.971935	+	hypothetical protein	-	-
PG1116	-0.0403896	10.2164	0.936254	0.994146	+	bifunctional 5,10-methylene-tetrahydrofolate dehydrogenase/ 5,10-methylene-tetrahydrofolate cyclohydrolase	folD	COG0190H
PG1220	-0.0404403	8.22405	0.987037	1	+	erythronate-4-phosphate dehydrogenase	-	COG0111HE
PG2095	-0.0409799	7.85012	0.955355	1	-	putative lipoprotein	-	COG4775M
PG0779	-0.0429728	10.8459	0.930119	0.992132	-	hypothetical protein	-	COG0848U
PG0766	-0.0468769	11.548	0.909225	0.981721	-	polynucleotide phosphorylase	pnpA	COG1185J
PG1132	-0.0473559	10.0846	0.915502	0.985226	+	valyl-tRNA synthetase	valS	COG0525J
PG0070	-0.0484945	8.55981	0.909085	0.981721	-	UDP-N-acetylglucosamine acyltransferase	lpxA	COG1043M
PG0706	-0.0495347	8.6449	0.956344	1	+	hypothetical protein	-	COG3187O
PG0920	-0.0509955	7.80194	0.921548	0.987915	-	glycosyl transferase group 2 family protein	-	COG0463M
PG1138	-0.051704	7.14184	0.930206	0.992132	-	pigmentation and extracellular proteinase regulator	porR	COG0399M
PG1094	-0.0533153	8.85127	0.918042	0.985525	+	phosphomannomutase	pgm	COG1109G
PG0369	-0.0540936	5.82634	0.838745	0.955313	+	phosphopantetheine adenylyltransferase	coaD	COG0669H
PG0699	-0.0552146	9.61865	0.904901	0.978871	-	maltodextrin phosphorylase	malP	COG0058G
PG1948	-0.0579628	9.28645	0.935366	0.993985	+	putative lipoprotein	-	COG2267I
PG1285	-0.0580481	8.38819	0.922545	0.988441	+	glucosamine-6-phosphate deaminase	-	COG0363G
PG0104	-0.0594255	8.87467	0.879376	0.968257	+	DNA topoisomerase III	topB-1	COG0550L
PG0317	-0.062249	7.71943	0.890691	0.971935	-	M49 family peptidase	-	-
PG1129	-0.0624266	9.69679	0.909867	0.981802	+	ribonucleotide reductase	nrd	COG0209F
PG1372	-0.0640899	8.89675	0.870444	0.961709	-	hypothetical protein	-	COG4783R
PG0438	-0.0679305	6.27593	0.910307	0.981802	+	hypothetical protein	-	-
PG1544	-0.0683592	6.23914	0.854878	0.955313	+	hypothetical protein	yaaA	COG3022S
PG1723	-0.0701763	8.87839	0.866797	0.959282	+	30S ribosomal protein S20	rpsT	COG0268J
PG1923	-0.0735662	10.3453	0.882605	0.969622	-	50S ribosomal protein L6	rplF	COG0097J
PG0069	-0.0780398	8.77072	0.877919	0.967199	-	hypothetical protein	-	COG0063G
PG0026	-0.0817451	10.2779	0.853703	0.955313	+	hypothetical protein	-	-
PG0503	-0.0838251	9.0009	0.844336	0.955313	+	dipeptidyl aminopeptidase IV	dpp	COG1506E
PG2124	-0.0842493	10.9004	0.850688	0.955313	+	glyceraldehyde 3-phosphate dehydrogenase, type I	gapA	COG0057G
PG2157	-0.0848002	8.33504	0.918307	0.985525	+	glutamine cyclotransferase-like protein	-	-
PG1315	-0.086093	10.8252	0.847983	0.955313	-	peptidyl-prolyl cis-trans isomerase SlyD	slyD	COG1047O
PG1947	-0.0866367	10.0991	0.87047	0.961709	+	hypothetical protein	-	-
PG0614	-0.0872871	8.86032	0.9008	0.978585	+	hypothetical protein	-	-
PG2079	-0.0908497	5.67201	1	1	-	hypothetical protein	-	-
PG1539	-0.0911348	7.20303	0.883927	0.969981
PG1816	-0.0924956	7.67739	0.862511	0.956166	-	quinone family NAD(P)H dehydrogenase	-	COG2249R
PG0393	-0.0938314	11.2765	0.857822	0.955313	+	50S ribosomal protein L7/L12	rplL	COG0222J
PG1232	-0.0967639	12.6385	0.838541	0.955313	-	glutamate dehydrogenase	gdh	COG0334E
PG0599	-0.0970113	9.57365	0.833972	0.955313	+	3,4-dihydroxy-2-butanone 4-phosphate synthase	ribBA	COG0108H
PG2021	-0.0971319	7.21915	0.903439	0.978871	-	hypothetical protein	-	COG1368M
PG2159	-0.0971386	8.08019	0.924731	0.989153	+	protoporphyrinogen oxidase	-	COG1232H
PG0387	-0.0991435	13.1116	0.829996	0.955313	+	elongation factor Tu	tuf	COG0050J
PG0439	-0.100408	6.66062	0.861764	0.955882	+	hypothetical protein	-	-
PG1980	-0.100904	4.29074	1	1	-	hypothetical protein	-	-
PG1356	-0.103225	7.68703	0.835889	0.955313	-	hypothetical protein	-	-
PG0694	-0.103353	12.9739	0.820266	0.952324	-	hypothetical protein	-	COG2885M
PG1540	-0.105451	10.0859	0.830459	0.955313	+	S-adenosylmethionine--tRNA ribosyltransferase-isomerase	queA	COG0809J
PG1504	-0.107652	7.07784	0.916167	0.985398	+	NAD dependent protein	-	COG0451MG
PG0756	-0.107774	7.24938	0.888858	0.971935	-	hypothetical protein	-	COG4487S
PG0101	-0.108591	12.4352	0.823826	0.952592	+	hypothetical protein	-	-
PG1761	-0.108618	5.239	0.70818	0.886594	+	acetyltransferase	-	COG0456R
PG1807	-0.108936	8.76887	0.801879	0.943774	+	v-type ATPase subunit K	atpK	-
PG0418	-0.109451	8.57447	0.844834	0.955313	-	ATP-dependent Clp protease proteolytic subunit	clpP	COG0740OU
PG0585	-0.10974	8.39688	0.890396	0.971935	+	hypothetical protein	-	COG1610S
PG0731	-0.110343	8.27648	0.836694	0.955313	-	hypothetical protein	-	COG2815S
PG0484	-0.112364	8.11734	0.828738	0.955313	-	hypothetical protein	-	-
PG1025	-0.112534	7.02245	0.849675	0.955313	+	hypothetical protein	-	COG4637R
PG0584	-0.114345	9.23208	0.823798	0.952592	+	cell division protein FtsZ	ftsz	COG0206D
PG0637	-0.114387	7.30287	0.852408	0.955313	-	thiamine monophosphate kinase	thiL	COG0611H
PG1077	-0.115133	10.5956	0.821977	0.952379	+	electron transfer flavoprotein subunit beta	etfB-2	COG2086C
PG0043	-0.115138	8.74853	0.83647	0.955313	+	beta-hexosaminidase	nahA	COG3525G
PG1620	-0.115936	7.38528	0.838796	0.955313	-	carboxyl-terminal protease-like protein	-	COG0793M
PG0806	-0.117554	8.2245	0.850152	0.955313	-	Gfo/Idh/MocA family oxidoreductase	-	COG1712R
PG0099	-0.118943	9.9824	0.787014	0.935208	-	phenylalanyl-tRNA synthetase subunit beta	pheT	COG0072J
PG1038	-0.119009	9.62408	0.81412	0.952132	+	UvrD/PcrA/Rep family ATP-dependent DNA helicase	-	COG0210L
PG0876	-0.11926	7.28615	0.905079	0.978871	-	tRNA modification GTPase TrmE	trmE	COG0486R
PG2032	-0.121661	7.58918	0.893251	0.973941	-	primosomal protein N'	priA	COG1198L
PG0513	-0.123566	7.9043	0.82841	0.955313	-	hypothetical protein	-	COG1561S
PG1357	-0.124505	4.53083	0.88839	0.971935	-	hypothetical protein	-	-
PG1798	-0.125106	9.64065	0.837271	0.955313	-	hypothetical protein	-	-
PG1170	-0.125663	6.30271	0.833958	0.955313	+	SerB family protein	-	COG0560E
PG1750	-0.125879	6.78321	0.820784	0.952324	+	alpha-1,3/4-fucosidase	-	COG3669G
PG1817	-0.126674	6.50825	0.91769	0.985525	-	hypothetical protein	-	COG0755O
PG2092	-0.130065	6.77287	0.887816	0.971935	-	hypothetical protein	-	-
PG0946	-0.13041	7.97872	0.850943	0.955313	-	ABC transporter ATP-binding protein	-	COG4152R
PG1313	-0.130564	9.70473	0.785757	0.935208	+	dipeptidase-like protein	-	COG4690E
PG0506	-0.130874	13.0262	0.801447	0.943774	+	arginine-specific cysteine proteinase	prtRII	-	potential
PG0759	-0.13184	9.13917	0.832037	0.955313	-	hypothetical protein	-	COG4783R
PG1075	-0.134783	7.89418	0.786393	0.935208	+	coenzyme A transferase subunit beta	-	COG2057I
PG0502	-0.135255	6.41816	0.943586	0.998333	+	SsrA-binding protein	smpB	COG0691O
PG2129	-0.137387	5.1352	0.861276	0.955882	-	ISPg5, transposase Orf1	-	-
PG0130	-0.138057	9.24322	0.821083	0.952324	-	phosphoglyceromutase	gpmA	COG0588G
PG1370	-0.140011	10.5803	0.75878	0.916937	-	lysyl-tRNA synthetase	lysS	COG1190J
PG0668	-0.141402	9.80748	0.750286	0.911563	+	TonB-dependent receptor	-	COG4771P
PG0415	-0.144136	9.46374	0.754477	0.914375	-	PpiC-type peptidyl-prolyl cis-trans isomerase	-	COG0760O
PG0795	-0.147753	8.21438	0.739852	0.906795	+	hypothetical protein	-	COG0670R
PG0794	-0.151327	9.50402	0.732735	0.900904	+	penicillin-binding protein 1A	-	COG5009M
PG0172	-0.15231	7.58917	0.78386	0.934879	+	exonuclease	-	COG0847L
PG0803	-0.153325	8.212	0.788369	0.936248	-	glucosamine-6-phosphate deaminase	nagB	COG0363G
PG0653	-0.153397	9.16548	0.728943	0.898872	-	phosphoserine phosphatase	serB	COG0560E	potential
PG2210	-0.154156	8.95511	0.745463	0.908637	-	excinuclease ABC subunit A	uvrA-2	COG0178L
PG1622	-0.154675	9.76995	0.743498	0.908409	-	DNA topoisomerase IV subunit A	-	COG0188L
PG0042	-0.158047	10.7104	0.728629	0.898872	+	serine hydroxymethyltransferase	glyA	COG0112E
PG0319	-0.158172	9.36858	0.759955	0.917025	+	hypothetical protein	-	-
PG0775	-0.158258	10.5093	0.7719	0.92628	-	acyl-CoA dehydrogenase	-	COG1960I
PG0512	-0.158556	7.61655	0.817157	0.952132	-	guanylate kinase	gmk	COG0194F
PG0645	-0.15877	8.31374	0.849353	0.955313	-	hypothetical protein	-	COG1865S
PG0704	-0.161443	6.29538	0.872959	0.963913	+	phosphoglycerate mutase	-	COG0406G
PG0425	-0.162526	5.39808	0.824603	0.952592	-	esterase	-	COG0627R
PG1393	-0.164954	7.84055	0.746806	0.908637	-	penicillin-binding protein 2	-	COG0768M
PG0973	-0.16535	7.25733	0.817368	0.952132	+	alpha-1,2-mannosidase	-	COG3537G
PG0793	-0.168522	10.1647	0.714856	0.891106	+	fructose-1,6-bisphosphatase	fbp	COG3855G
PG1820	-0.172516	9.29207	0.742979	0.908409	-	cytochrome c552	nrfA	COG3303P
PG0300	-0.176989	6.21502	0.805576	0.946309	+	hypothetical protein	-	COG1729S
PG0660	-0.177558	7.13138	0.82519	0.952706	-	nitroreductase	-	COG0778C
PG0720	-0.177778	6.63264	0.745348	0.908637	-	DNA-binding response regulator	-	COG0745TK
PG0674	-0.179458	8.66191	0.731279	0.900817	-	indolepyruvate oxidoreductase subunit beta	iorB	COG1014C
PG1418	-0.180158	8.52029	0.702473	0.885041	+	DNA polymerase III subunits gamma and tau	dnaX	COG2812L
PG1755	-0.180501	10.8041	0.722677	0.89645	-	fructose-1,6-bisphosphate aldolase	fbaB	COG3588G
PG0537	-0.180898	11.2316	0.696732	0.880511	+	aminoacyl-histidine dipeptidase	pepD-2	COG2195E
PG2086	-0.181533	7.74745	0.717581	0.89354	+	hypothetical protein	-	-
PG1099	-0.18271	7.027	0.857778	0.955313	-	N-acetylmuramic acid 6-phosphate etherase	murQ	COG2103R
PG1289	-0.183201	7.27449	0.764035	0.919672	+	GDP-fucose synthetase	fcl	COG0451MG
PG0270	-0.185393	7.92097	0.795344	0.941043	+	redox-sensitive transcriptional activator OxyR	oxyR	COG0583K
PG1772	-0.192828	6.49155	0.737716	0.904747	+	endonuclease III	nth	COG0177L
PG1836	-0.195057	6.77237	0.8131	0.951708	+	nucleoside permease NupG	nupG	-
PG2190	-0.19667	8.87281	0.670408	0.861196	-	cell-division ATP-binding protein	ftsE	COG2884D
PG2064	-0.19696	4.79442	0.710058	0.888141	+	hypothetical protein	-	-
PG2010	-0.197038	9.6337	0.671671	0.86225	+	phosphomannomutase	-	COG1109G
PG0877	-0.199647	6.16566	0.863975	0.957246	-	hypothetical protein	-	-
PG0857	-0.201192	5.32443	0.746947	0.908637	+	transcriptional regulator	-	COG3620K
PG1966	-0.20132	6.43295	0.720503	0.895463	-	hypothetical protein	-	COG0668M
PG2217	-0.203716	9.27824	0.650995	0.850262	+	1-deoxy-D-xylulose-5-phosphate synthase	dxs	COG1154HI
PG1854	-0.20572	6.17709	0.724884	0.897772	-	5-formyltetrahydrofolate cyclo-ligase	-	COG0212H
PG0129	-0.206315	7.17853	0.838912	0.955313	+	mannosyltransferase	-	COG0438M
PG2088	-0.206356	8.30232	0.659344	0.855938	+	bifunctional methionine sulfoxide reductase A/B	msrA	COG0229O
PG0945	-0.208914	8.69354	0.708366	0.886594	-	ABC transporter permease	-	COG1668CP
PG0322	-0.209882	7.65136	0.695969	0.880511	+	serine/threonine transporter	-	COG1301C
PG1748	-0.210213	10.3278	0.645824	0.847151	-	transketolase	tkt	COG0021G
PG1910	-0.211624	9.8045	0.7115	0.888825	-	50S ribosomal protein L17	rplQ	COG0203J
PG1831	-0.212372	7.47931	0.753715	0.91402	-	ATP-dependent DNA helicase RecQ	recQ-2	COG0514L
PG2031	-0.214524	9.40827	0.712929	0.89002	+	hypothetical protein	-	COG3832S
PG1288	-0.219715	8.39028	0.646243	0.847151	+	GDP-mannose 4,6-dehydratase	gmd	COG1089M
PG1998	-0.224829	8.72144	0.657917	0.854723	-	polyprenyl synthetase	-	COG0142H
PG1875	-0.225459	7.19352	0.663682	0.858026	-	hemolysin	-	-	potential
PG1671	-0.227386	12.3877	0.663633	0.858026	-	hypothetical protein	-	-
PG1128	-0.228573	7.40226	0.791801	0.93918	+	exodeoxyribonuclease VII large subunit	xseA	COG1570L
PG2182	-0.228821	9.5397	0.670325	0.861196	-	Na(+)-translocating NADH-quinone reductase subunit A	nqrA	COG1726C
PG1777	-0.229142	7.93872	0.656221	0.854226	+	hypothetical protein	-	COG2151R
PG1762	-0.230194	11.493	0.616519	0.825587	+	bifunctional preprotein translocase subunit SecD/SecF	secDF	COG0342U
PG0593	-0.233496	11.3328	0.650558	0.85026	+	htrA protein	htrA	COG0265O	potential
PG0055	-0.23438	7.62751	0.758942	0.916937	+	hypothetical protein	-	COG1983KT
PG2149	-0.237799	7.26075	0.804784	0.945948	-	hypothetical protein	-	-
PG0336	-0.240607	8.49991	0.703077	0.885088	-	hypothetical protein	-	-
PG1588	-0.240981	6.12327	0.685232	0.871626	-	hypothetical protein	-	COG1624S
PG2077	-0.242164	4.73904	0.572061	0.79171	-	hypothetical protein	-	-
PG1151	-0.246909	9.45003	0.636359	0.841859	+	iron-containing alcohol dehydrogenase	-	COG1979C
PG0729	-0.248814	7.7907	0.726093	0.897832	-	D-alanyl-alanine synthetase A	ddl	COG1181M
PG0612	-0.249852	6.07937	0.815414	0.952132	+	hypothetical protein	-	-
PG1526	-0.250487	6.30672	0.691918	0.87784	-	hypothetical protein	-	COG2865K
PG1169	-0.250724	3.17019	1	1	-	hypothetical protein	-	-
PG2009	-0.253166	5.89293	0.763506	0.919602	+	DNA repair protein RecO	-	COG1381L
PG0256	-0.253657	6.28372	0.694794	0.880343	+	CvpA family protein	-	-
PG2189	-0.257016	8.78615	0.582073	0.798762	-	aspartate kinase	lysC	COG0527E
PG0412	-0.257373	7.73784	0.663987	0.858026	-	DNA mismatch repair protein MutL	mutL	COG0323L
PG1691	-0.25973	5.91144	0.837589	0.955313	-	hypothetical protein	-	COG1555L
PG1636	-0.26307	9.21377	0.551662	0.775029	-	FtsK/SpoIIIE family protein	-	COG1674D
PG1895	-0.273344	5.95371	0.653894	0.852311	+	hypothetical protein	-	-
PG0380	-0.273891	8.63969	0.633264	0.840044	+	excinuclease ABC subunit B	uvrB	COG0556L
PG1065	-0.276362	7.92991	0.59996	0.811971	+	dihydroorotate dehydrogenase 1B	pyrD	COG0167F
PG1405	-0.277909	8.86754	0.5744	0.793819	-	hypothetical protein	-	COG1452M
PG0441	-0.28055	8.11517	0.681382	0.868429	+	hypothetical protein	-	-
PG1161	-0.282943	7.80987	0.586889	0.803899
PG1060	-0.287468	9.90382	0.54471	0.769141	+	carboxyl-terminal protease	-	COG0793M
PG0903	-0.294716	8.97499	0.528269	0.750272	-	hypothetical protein	-	COG1945S
PG0952	-0.296938	9.89612	0.529618	0.751641	+	4-hydroxy-3-methylbut-2-en-1-yl diphosphate synthase	ispG	COG0821I
PG2142	-0.297742	8.80598	0.537451	0.760543	+	GTP-binding protein Era	era	COG1159R
PG0002	-0.298238	7.76298	0.592506	0.807962	+	hexapeptide transferase	-	COG1207M
PG0780	-0.299893	10.5724	0.563016	0.784762	-	hypothetical protein	-	-
PG0338	-0.3017	8.13074	0.558561	0.782466	+	hypothetical protein	-	-
PG2227	-0.302788	5.24613	0.706321	0.886594	+	hypothetical protein	-	-
PG0922	-0.303837	7.2406	0.634146	0.840071	-	hypothetical protein	-	COG4591M
PG1578	-0.308138	7.64735	0.575519	0.794241	+	quinolinate synthetase	nadA	COG0379H
PG2185	-0.308337	7.33044	0.673133	0.863558	-	transporter	-	COG0810M
PG0304	-0.308839	10.0037	0.522979	0.746598	+	RnfABCDGE type electron transport complex subunit C	-	COG4656C
PG1091	-0.310308	7.65989	0.626719	0.833062	+	DHH subfamily 1 protein	-	COG0618R
PG0163	-0.310354	8.82107	0.517726	0.742328	-	diphosphate--fructose-6-phosphate 1-phosphotransferase	pfk	COG0205G
PG0152	-0.310464	7.89663	0.57984	0.79682	-	carboxynorspermidine decarboxylase	nspC	COG0019E
PG2052	-0.313736	7.7909	0.630642	0.837706	+	dihydrodipicolinate synthase	dapA	COG0329EM
PG0844	-0.314723	2.49022	1	1	+	hypothetical protein	-	-
PG1255	-0.316686	7.68878	0.65146	0.850299	-	recombination protein RecR	recR	COG0353L
PG1589	-0.319342	7.1673	0.566026	0.786707	-	dihydropteroate synthase	folP	COG0294H
PG2071	-0.319712	7.6614	0.63855	0.843613	+	hypothetical protein	-	COG3176R
PG0628	-0.321126	6.40596	0.664247	0.858026	-	ABC transporter ATP-binding protein	-	COG1137R
PG0191	-0.321336	10.3768	0.506489	0.733769	+	outer membrane protein	-	COG4775M
PG1505	-0.321448	6.97677	0.811625	0.950552	+	radical SAM domain-containing protein	-	COG1032C
PG0885	-0.325816	7.19377	0.657529	0.854723	+	phospho-2-dehydro-3-deoxyheptonate aldolase	-	COG2876E
PG0309	-0.328653	6.62577	0.594571	0.809081	-	thiamine biosynthesis lipoprotein ApbE	apbE	COG1477H
PG1735	-0.330036	6.50924	0.608232	0.819663	-	MutT/nudix family protein	-	COG2816L
PG1705	-0.332659	8.72611	0.461863	0.702651
PG2204	-0.333345	9.9513	0.474753	0.71049	+	hypothetical protein	-	COG2373R
PG1641	-0.333723	7.62675	0.600467	0.812004	-	phosphotyrosine protein phosphatase	-	COG0394T
PG0279	-0.335853	9.08993	0.474434	0.71049	-	malic enzyme	maeB	COG0281C
PG1694	-0.336201	8.23407	0.57493	0.79399	-	hypothetical protein	-	COG1559R
PG0063	-0.340029	7.96729	0.600025	0.811971	-	outer membrane efflux protein	-	COG1538MU	efflux
PG1368	-0.341461	9.11964	0.451411	0.69585	-	glucose-6-phosphate isomerase	pgi	COG0166G
PG1224	-0.342142	7.94854	0.542362	0.766381
PG1035	-0.344087	8.67852	0.488906	0.7217	+	hypothetical protein	-	-
PG2053	-0.345422	6.31493	0.646202	0.847151	+	dithiobiotin synthetase	bioD	COG0132H
PG2178	-0.346628	7.39544	0.616862	0.825587	-	Na(+)-translocating NADH-quinone reductase subunit E	nqrE	COG2209C
PG0740	-0.351439	4.49024	0.837254	0.955313	+	NLP/P60 family protein	-	COG0791M
PG0137	-0.352528	9.70284	0.439751	0.688215	+	aminoacyl-histidine dipeptidase	pepD-1	COG2195E
PG0013	-0.353636	6.98757	0.568852	0.789424	+	hypothetical protein	-	COG2045HR
PG1351	-0.35391	6.2775	0.571479	0.791466	-	hypothetical protein	-	-
PG0963	-0.355765	6.3824	0.667396	0.859592	-	hypothetical protein	-	-
PG1891	-0.356268	6.30963	0.596589	0.810695	+	hypothetical protein	-	-
PG1521	-0.356857	5.79282	0.668365	0.860272	-	O-succinylbenzoic acid--CoA ligase	-	COG0318IQ
PG0809	-0.356987	10.3695	0.522035	0.74631	-	hypothetical protein	-	-
PG0272	-0.35764	8.12802	0.492463	0.722444	+	hypothetical protein	-	COG1253R
PG0461	-0.359103	7.04442	0.5993	0.811971	-	ISPg7, transposase	-	-
PG0508	-0.35992	5.43269	0.554754	0.777692	-	HAD family hydrolase	-	COG0560E
PG1935	-0.361392	10.6835	0.530582	0.752461	-	50S ribosomal protein L2	rplB	COG0090J
PG0956	-0.366601	8.01795	0.481018	0.717114	+	M24/M37 family peptidase	-	COG4942D
PG0531	-0.367592	8.99474	0.477002	0.71167	-	NAD synthetase	nadE	COG0171H
PG0677	-0.368433	8.58661	0.424418	0.674503	+	saccharopine dehydrogenase	LYS1	COG1748E
PG0882	-0.368765	8.44007	0.440872	0.688311	+	hypothetical protein	-	-
PG1912	-0.369987	10.2818	0.499467	0.726684	-	30S ribosomal protein S4	rpsD	COG0522J
PG1416	-0.371918	8.75051	0.462308	0.702651	+	enoyl-ACP reductase	fabK	COG2070R
PG0227	-0.374028	7.31385	0.516468	0.741069	-	DNA repair protein RadA	radA	COG1066O
PG0578	-0.377038	8.84055	0.499042	0.726684	+	UDP-N-acetylmuramoylalanine--D-glutamate ligase	murD	COG0771M
PG0767	-0.377897	7.98427	0.450196	0.694526	-	4-alpha-glucanotransferase	malQ	COG1640G
PG0138	-0.380761	9.43857	0.446409	0.691828	+	malonyl CoA-ACP transacylase	fabD	COG0331I
PG1074	-0.381379	8.05133	0.526252	0.749337	+	D-lysine 5,6-aminomutase subunit beta	kamE	COG5012R
PG1049	-0.382126	7.77644	0.519644	0.743438	+	hypothetical protein	-	COG1463Q
PG0189	-0.382673	8.89922	0.429817	0.679556	+	hypothetical protein	-	-
PG1253	-0.382782	9.04577	0.481719	0.717199	-	NAD-dependent DNA ligase	ligA	COG0272L
PG2094	-0.38823	9.15743	0.430717	0.679556	-	hypothetical protein	-	COG2911S
PG1727	-0.388839	7.88836	0.586991	0.803899	+	hypothetical protein	yitL	COG2996S
PG2022	-0.390679	8.98214	0.483457	0.717522	-	hypothetical protein	-	COG4485S
PG0730	-0.393795	7.88863	0.472033	0.70877
PG0458	-0.394598	5.07296	0.741981	0.908263	-	ISPg5, transposase Orf2	-	COG2801L
PG1069	-0.395483	10.43	0.432279	0.679793	+	zinc-containing alcohol dehydrogenase	-	COG0604CR
PG0057	-0.395541	8.5956	0.423933	0.674282	+	nicotinate phosphoribosyltransferase	pncB	COG1488H
PG1566	-0.399652	9.34896	0.388985	0.640785	-	glutamyl-tRNA synthetase	gltX	COG0008J
PG2098	-0.400164	3.8349	0.674566	0.863758	-	hypothetical protein	-	-
PG1560	-0.400185	8.03881	0.452155	0.69593	-	dTDP-glucose 4,6-dehydratase	rfbB	COG1088M
PG1101	-0.400663	6.54916	0.511335	0.738048	-	sodium:solute symporter family protein	-	COG0591ER
PG0703	-0.407581	6.75749	0.560221	0.783105	+	cobalamin (5'-phosphate) synthase	-	COG0368H
PG1697	-0.407909	9.36267	0.397876	0.649254	+	type II restriction endonuclease	-	COG1061KL
PG0142	-0.408785	7.06558	0.593884	0.808711	-	SpoOJ regulator protein	soj	COG1192D
PG0092	-0.409616	7.25608	0.547019	0.770736	-	transporter	-	COG0842V
PG2216	-0.409994	8.46413	0.411528	0.659934	+	hypothetical protein	-	-
PG0127	-0.415014	6.89293	0.610652	0.821178	+	ferrochelatase	hemH	COG0276H
PG0403	-0.415795	7.01426	0.497792	0.726567	-	hypothetical protein	-	-
PG1401	-0.417629	10.7346	0.36342	0.622185	-	tryptophanase	tnaA	COG3033E
PG1961	-0.419385	9.05033	0.390789	0.640785	-	hypothetical protein	-	COG0306P
PG1258	-0.419787	8.72349	0.487268	0.719827	-	DNA-binding protein HU	hup-2	COG0776L
PG2180	-0.421421	8.50493	0.389142	0.640785	-	Na(+)-translocating NADH-quinone reductase subunit C	nqrC	COG2869C
PG0934	-0.422475	6.90942	0.494922	0.723461	-	hypothetical protein	-	COG1032C
PG1073	-0.423707	9.36132	0.389984	0.640785	+	D-lysine 5,6-aminomutase subunit alpha	kamD	-
PG0436	-0.427612	8.88232	0.399008	0.650012	-	capsular polysaccharide transport protein	-	COG0489D
PG0016	-0.429987	8.07809	0.398502	0.649732	+	sigma-54 dependent DNA-binding response regulator	-	COG2204T
PG1814	-0.431157	9.2252	0.395233	0.646564	-	DNA primase	dnaG	COG0358L
PG0936	-0.432341	7.58303	0.448306	0.692707	-	xanthine/uracil permease	-	COG2252R
PG1640	-0.434873	7.82866	0.447382	0.691828	-	DNA-damage-inducible protein F	dinF	COG0534V
PG0232	-0.436808	10.7576	0.369448	0.623962	-	zinc carboxypeptidase	-	COG3291R
PG0121	-0.441436	10.8318	0.449491	0.693988	+	DNA-binding protein HU	hup-1	COG0776L
PG0417	-0.442176	9.47941	0.415807	0.66461	-	ATP-dependent protease ATP-binding subunit ClpX	clpX	COG1219O
PG1604	-0.442215	9.43258	0.385286	0.636675	+	hypothetical protein	-	-
PG1352	-0.44427	8.29417	0.365267	0.622493	-	hypothetical protein	-	-
PG1692	-0.449343	6.52398	0.498479	0.726684	-	ABC transporter ATP-binding protein	-	COG1136V
PG2057	-0.451752	5.67083	0.591458	0.807664	-	ISPg5, transposase Orf2	-	COG2801L
PG0576	-0.452688	9.28413	0.362892	0.622161	+	UDP-N-acetylmuramoylalanyl-D-glutamate--2,6-diaminopimelate ligase	murE	COG0769M
PG0705	-0.452688	7.89791	0.46758	0.706103	+	glutamate racemase	murI	COG0796M
PG1879	-0.45301	8.44486	0.343657	0.603693	+	hypothetical protein	-	COG1752R
PG2144	-0.453488	9.91895	0.364942	0.622493	+	hypothetical protein	-	-
PG2033	-0.454557	9.06789	0.365515	0.622493	-	glutamate synthase small subunit	gltD	COG0493ER
PG1317	-0.458469	8.99683	0.381743	0.63407	-	hypothetical protein	-	-
PG0912	-0.460366	6.31528	0.492451	0.722444	-	polysaccharide transport protein	-	-
PG1880	-0.463605	7.21549	0.482299	0.717378	+	glycosyl transferase group 2 family protein	-	COG1216R
PG2043	-0.46397	7.02218	0.591134	0.807664	+	hypothetical protein	-	COG0327S
PG1093	-0.465527	7.58152	0.508383	0.73542	+	hypothetical protein	-	-
PG1033	-0.469115	8.33054	0.368869	0.623962	+	hypothetical protein	-	COG0767Q
PG2181	-0.470331	8.95704	0.345546	0.603776	-	Na(+)-translocating NADH-quinone reductase subunit B	nqrB	COG1805C
PG2145	-0.470749	6.57769	0.526971	0.749337	+	polysaccharide deacetylase	-	COG0726G
PG1897	-0.474837	6.75048	0.563529	0.784915	-	thiamin pyrophosphokinase catalytic subunit	-	COG1564H
PG0964	-0.474837	6.53075	0.525225	0.749224
PG1808	-0.47484	9.05367	0.356311	0.614874	-	guanosine-3',5'-bis(diphosphate) 3'-pyrophosphohydrolase	spoT	COG0317TK
PG1471	-0.475001	6.97807	0.457386	0.701682	+	hypothetical protein	-	-
PG1184	-0.475407	6.72015	0.46947	0.706923	-	alginate O-acetyltransferase	-	COG1696M
PG1791	-0.478442	3.29631	0.99932	1	-	hypothetical protein	-	-
PG0058	-0.48089	6.96287	0.446591	0.691828	+	nicotinic acid mononucleotide adenylyltransferase	nadD	COG1057H
PG0961	-0.48273	7.92477	0.355494	0.614874	-	hypothetical protein	-	-
PG1848	-0.485128	7.35855	0.462127	0.702651	-	RNA methyltransferase	-	COG0566J
PG1790	-0.488292	7.24511	0.431353	0.679556	-	hypothetical protein	-	-
PG0987	-0.489447	8.16069	0.445719	0.691828	+	hypothetical protein	-	-
PG0032	-0.489746	6.88255	0.406603	0.655811	-	beta-mannosidase	-	COG3250G
PG0192	-0.496423	9.21544	0.431186	0.679556	+	cationic outer membrane protein OmpH	ompH-1	COG2825M
PG0241	-0.497973	11.3722	0.34426	0.603693	-	putative lipoprotein	-	COG1196D
PG2030	-0.501186	6.92925	0.409866	0.658894	+	hypothetical protein	-	-
PG1996	-0.503195	7.63427	0.431431	0.679556	+	deoxyribose-phosphate aldolase	deoC	COG0274F
PG0009	-0.505391	4.81691	0.666543	0.859061	-	ISPg5 transposase Orf1	-	-
PG1310	-0.506029	7.10485	0.440589	0.688311	+	exsB protein	-	COG0603R
PG0448	-0.513681	9.53528	0.343978	0.603693	+	hypothetical protein	-	-
PG1036	-0.514093	11.1042	0.260668	0.516568	+	excinuclease ABC subunit A	uvrA-1	COG0178L
PG1109	-0.514903	5.57753	0.690208	0.877383	-	mobilization protein	-	COG5283S
PG1307	-0.516359	6.76415	0.440664	0.688311	-	16S rRNA methyltransferase GidB	gidB	COG0357M
PG1937	-0.517439	10.2283	0.382153	0.634136	-	50S ribosomal protein L4	rplD	COG0088J
PG0658	-0.519525	6.78074	0.416307	0.664733	-	YrbI family phosphatase	-	COG1778R
PG0665	-0.521707	7.09177	0.452176	0.69593	+	beta-galactosidase	lacZ-1	COG3250G
PG1167	-0.522035	2.75487	1	1	+	hypothetical protein	-	-
PG1348	-0.522506	6.3897	0.5696	0.789424	+	hypothetical protein	-	COG1597IR
PG1781	-0.52328	7.96927	0.355458	0.614874	+	uridine kinase	udk	COG0572F
PG0932	-0.523846	8.31111	0.329319	0.589148	+	DNA polymerase III, delta prime subunit	-	COG2812L
PG1902	-0.524187	8.21856	0.319539	0.580168	-	uridylate kinase	pyrH	COG0528F
PG1114	-0.524795	7.97863	0.443448	0.690998	+	aspartate alpha-decarboxylase	panD	COG0853H
PG0352	-0.525414	5.98421	0.490349	0.722444	+	sialidase	-	COG4409G	potential
PG1899	-0.525717	9.24044	0.334545	0.594348	-	TonB-dependent receptor	-	COG1629P
PG1915	-0.527225	7.52393	0.396029	0.646881	-	50S ribosomal protein L36	rpmJ	COG0257J
PG0505	-0.52913	5.22103	0.735815	0.903392	+	hypothetical protein	-	-
PG2067	-0.537006	8.47748	0.245658	0.498691	+	pyridoxal phosphate biosynthetic protein PdxA	pdxA	COG1995H
PG1674	-0.538041	2.72265	1	1
PG0605	-0.539633	7.46676	0.431988	0.679793	-	hypothetical protein	-	COG2374R
PG1052	-0.541435	6.34503	0.411204	0.659934	+	transcriptional regulator	-	COG0789K
PG1266	-0.544912	12.1912	0.369935	0.624024	-	hypothetical protein	-	-
PG0897	-0.546511	7.20887	0.369578	0.623962	-	alpha-amylase	-	COG0366G
PG1587	-0.547845	6.2454	0.523002	0.746598	+	PAP2 superfamily protein	-	-
PG1333	-0.548198	7.286	0.369337	0.623962	-	hypothetical protein	-	-
PG1918	-0.548538	11.8399	0.371642	0.625822	-	preprotein translocase subunit SecY	secY	COG0201U
PG2085	-0.552773	8.8008	0.241715	0.494705	+	tryptophanyl-tRNA synthetase	trpS	COG0180J
PG1392	-0.553156	7.33688	0.375152	0.628291	-	rod shape-determining protein RodA	-	COG0772D
PG1821	-0.553781	8.19356	0.280763	0.542604	-	cytochrome c nitrite reductase small subunit NrfH	nrfH	COG3005C
PG1498	-0.554293	7.53624	0.656926	0.854573	+	hypothetical protein	-	-
PG2127	-0.554347	8.00557	0.279996	0.542197	-	hypothetical protein	-	-
PG2055	-0.554896	9.60312	0.25896	0.515709	-	dihydroorotate dehydrogenase 2	-	COG0167F
PG1789	-0.556986	7.52811	0.374777	0.628291	-	peptidyl-dipeptidase Dcp	dcp-2	COG0339E
PG2111	-0.557983	4.71317	0.707387	0.886594	-	sulfur carrier protein ThiS	thiS	COG2104H
PG1003	-0.559052	7.064	0.389504	0.640785	+	hypothetical protein	-	-
PG0411	-0.560814	9.60481	0.286909	0.54958	+	hemagglutinin	-	-	potential
PG1765	-0.562008	10.9129	0.403172	0.654589	-	acyl carrier protein	acpP	COG0236IQ
PG0735	-0.562885	7.47158	0.31242	0.570964	+	class V aminotransferase	-	COG0520E
PG0881	-0.563891	9.86757	0.246771	0.499691	+	recombinase A	recA	COG0468L
PG2224	-0.563948	5.98662	0.447137	0.691828	+	hypothetical protein	-	-
PG1328	-0.564016	9.9445	0.259731	0.516284	-	CoA ligase	-	COG1042C
PG1385	-0.566383	10.9919	0.273547	0.532352	-	hypothetical protein	-	COG4783R
PG2174	-0.568254	10.3678	0.223389	0.471321	-	hypothetical protein	-	-
PG1719	-0.570865	8.28902	0.237175	0.488375	+	ABC transporter ATP-binding protein	-	COG1132V
PG1706	-0.571562	6.89401	0.436067	0.683546	-	hypothetical protein	-	-
PG1143	-0.572796	8.94742	0.344576	0.603705	-	sugar dehydrogenase	-	COG1004M
PG1216	-0.573131	6.08007	0.429709	0.679556	+	hypothetical protein	-	-
PG1149	-0.57528	7.48867	0.300946	0.560239	+	glycosyl transferase	-	COG0438M
PG1564	-0.575789	7.71084	0.325686	0.584366	-	hypothetical protein	-	COG1368M
PG0209	-0.577199	6.7462	0.460487	0.70234	+	formate/nitrite transporter	-	COG2116P
PG0082	-0.578969	7.42847	0.330878	0.591396	+	hypothetical protein	-	-
PG1082	-0.579108	9.62615	0.214862	0.458907	-	phosphotransacetylase	pta	COG0280C
PG1364	-0.583399	7.63531	0.299284	0.558472	-	1-deoxy-D-xylulose 5-phosphate reductoisomerase	dxr	COG0743I
PG0630	-0.587845	7.56603	0.292894	0.5535	+	pyridoxine 5'-phosphate synthase	pdxJ	COG0854H
PG1085	-0.589492	9.84034	0.433091	0.680522	+	hypothetical protein	-	-
PG1369	-0.592371	8.89869	0.213206	0.456598	-	glycerol-3-phosphate dehydrogenase	gpsA	COG0240C
PG1753	-0.592879	7.07012	0.367518	0.623962	+	selenide, water dikinase	selD	COG0709E
PG1239	-0.594832	9.48655	0.264939	0.52256	-	3-oxoacyl-ACP reductase	fabG	COG1028IQR
PG0487	-0.596859	4.17486	0.741303	0.908002	-	ISPg4, transposase	-	COG3385L
PG1302	-0.598333	10.564	0.230674	0.479547	-	hypothetical protein	-	-
PG1562	-0.599026	7.13598	0.38324	0.634395	-	dTDP-4-dehydrorhamnose 3,5-epimerase	rfbC	COG1898M
PG0623	-0.602864	9.3648	0.269523	0.52768	+	triosephosphate isomerase	tpiA	COG0149G
PG0190	-0.603637	9.03913	0.225317	0.473457	+	undecaprenyl pyrophosphate synthase	uppS	COG0020I
PG1367	-0.605433	8.44643	0.263408	0.520939	-	hypothetical protein	-	-
PG0427	-0.607532	4.68515	0.487244	0.719827	-	ISPg5, transposase Orf1	-	-
PG2013	-0.610529	5.66996	0.360037	0.619658	-	CRISPR-associated Cas2 family protein	cas2-2	COG1343L
PG2140	-0.611622	8.75765	0.195165	0.433314	+	50S ribosomal protein L32	rpmF	COG0333J
PG1141	-0.613927	6.991	0.385596	0.636675	-	glycosyl transferase	-	COG0438M
PG0515	-0.61446	9.28823	0.198483	0.437335	-	hypothetical protein	-	COG1524R
PG0213	-0.615065	7.78439	0.314526	0.572983	-	precorrin-3 methylase/precorrin-8X methylmutase	-	COG1010H
PG1632	-0.615066	7.37008	0.281223	0.542955	+	aldose 1-epimerase	galM	COG2017G
PG1710	-0.617227	5.65669	0.553568	0.776588	+	ISPg5, transposase Orf2	-	COG2801L
PG0789	-0.617625	7.32079	0.324287	0.584366	-	hypothetical protein	-	COG3382S
PG1764	-0.619129	12.5763	0.295327	0.554892	-	3-oxoacyl-ACP synthase	fabF	COG0304IQ
PG2002	-0.62232	7.84697	0.229263	0.478465	-	dihydrodipicolinate reductase	dapB	COG0289E
PG0312	-0.622719	6.23002	0.384663	0.636211	-	hypothetical protein	-	-
PG1422	-0.624077	5.58014	0.341596	0.602816	-	D-alanyl-D-alanine carboxypeptidase	dacB	COG2027M
PG0357	-0.626085	8.19849	0.292405	0.5535	+	aspartate carbamoyltransferase	pyrB	COG0540F
PG1398	-0.626572	2.6209	0.768884	0.923798	+	hypothetical protein	-	-
PG2069	-0.626847	8.28768	0.229964	0.478996	+	short chain dehydrogenase/reductase oxidoreductase	-	COG1028IQR
PG0575	-0.628147	9.39545	0.19718	0.435449	+	penicillin-binding protein 2	-	COG0768M
PG1576	-0.629706	9.207	0.188456	0.428728	+	L-aspartate oxidase	nadB	COG0029H
PG1709	-0.635657	4.88199	0.481811	0.717199	+	ISPg5, transposase Orf1	-	-
PG1064	-0.636637	7.40811	0.260618	0.516568	+	dihydroorotate dehydrogenase	-	COG0543HC
PG1072	-0.638049	8.5551	0.211735	0.455218	+	MutS family protein	-	COG0249L
PG0923	-0.639496	6.48278	0.345296	0.603776	-	ribosome-binding factor A	rbfA	COG0858J
PG1327	-0.639648	9.66776	0.201978	0.441544	-	aminotransferase	-	COG0436E
PG1884	-0.644458	8.91935	0.181679	0.417782	-	alpha-L-fucosidase	-	COG3669G
PG0157	-0.644882	6.34088	0.429686	0.679556	+	regulatory protein RecX	recX	COG2137R
PG1922	-0.64495	9.1779	0.2319	0.480445	-	50S ribosomal protein L18	rplR	COG0256J
PG0580	-0.645994	8.33645	0.214488	0.458609	+	undecaprenyldiphospho-muramoylpentapeptide beta-N- acetylglucosaminyltransferase	murG	COG0707M
PG1860	-0.652384	8.15118	0.180831	0.417782	-	hypothetical protein	-	COG1373R
PG2035	-0.654855	6.35587	0.457829	0.701682	+	tRNA (guanine-N(1)-)-methyltransferase	trmD	COG0336J
PG1815	-0.657928	8.16584	0.201112	0.440638	-	3-deoxy-manno-octulosonate cytidylyltransferase	kdsB	COG1212M
PG1813	-0.659777	7.94119	0.258634	0.515709	-	ferredoxin, 4Fe-4S	-	COG1143C
PG0635	-0.660801	6.41058	0.468626	0.706198	-	50S ribosomal protein L11 methyltransferase	prmA	COG2264J
PG1898	-0.661523	7.26305	0.382835	0.634263	-	transporter	-	COG3201H
PG1876	-0.662041	7.32712	0.232121	0.480445	-	hypothetical protein	-	COG0204I
PG1312	-0.66287	6.15816	0.438887	0.687413	+	capA protein	-	COG2843M
PG0052	-0.6643	7.35074	0.304155	0.5632	+	sensor histidine kinase	-	COG0642T
PG0160	-0.66435	7.94614	0.189489	0.428728	-	hypothetical protein	-	COG1210M
PG1371	-0.670986	8.26844	0.270977	0.529995	-	phosphorylase	-	COG2820F
PG1797	-0.672801	8.64876	0.189108	0.428728	+	DNA-binding response regulator/sensor histidine kinase	-	COG0642T
PG2165	-0.675689	9.27293	0.173607	0.404461	-	glycyl-tRNA synthetase	glyS	COG0423J
PG0624	-0.6796	7.8112	0.267417	0.525139	+	hypothetical protein	-	-
PG1681	-0.681154	9.2628	0.16778	0.395154	+	glycogen debranching protein	-	COG3408G
PG1156	-0.684023	7.36117	0.32153	0.58324	+	S4 domain-containing protein	-	COG1187J
PG0949	-0.687722	6.87197	0.285534	0.548229	+	hypothetical protein	-	COG1466L
PG1457	-0.690425	4.10862	0.369504	0.623962	+	hypothetical protein	-	-
PG0717	-0.694089	6.90707	0.507709	0.734991	-	putative lipoprotein	-	-
PG0488	-0.694091	7.65569	0.202678	0.442579	+	Holliday junction DNA helicase RuvB	ruvB	COG2255L
PG0200	-0.695298	4.23998	0.645952	0.847151	-	hypothetical protein	-	COG0759S
PG0464	-0.701116	9.13511	0.162009	0.387811	-	adenylosuccinate synthetase	purA	COG0104F
PG1097	-0.705785	8.13495	0.204099	0.443835	+	putative bifunctional UDP-N-acetylmuramoyl-tripeptide:D-alanyl-D-alanine ligase/alanine racemase	-	COG0787M
PG0139	-0.709922	7.90655	0.313048	0.571042	-	lytic murein transglycosylase D	-	COG0741M
PG0361	-0.712255	9.57925	0.164436	0.390976	+	hypothetical protein	-	COG1512R
PG1388	-0.71316	7.42344	0.193428	0.432551	-	hypothetical protein	-	-
PG0695	-0.713933	12.8121	0.146867	0.367611	-	hypothetical protein	-	COG2885M
PG2213	-0.716218	9.91791	0.304705	0.5632	-	nitrite reductase-like protein	-	COG1251C
PG1252	-0.717938	7.22611	0.301454	0.560239	-	hypothetical protein	-	COG4591M
PG0647	-0.718616	7.54028	0.306825	0.566043	-	iron ABC transporter permease	-	COG0609P
PG0528	-0.720749	9.35409	0.141879	0.364089	+	amidophosphoribosyltransferase	-	COG0034F
PG0481	-0.720878	9.69705	0.154042	0.377901	-	2-amino-3-ketobutyrate CoA ligase	kbl	COG0156H
PG1583	-0.72443	8.53405	0.140496	0.361433	+	batB protein	batB	COG1240H
PG0738	-0.72582	5.67331	0.308232	0.567807	+	cytidine/deoxycytidylate deaminase	-	COG0590FJ
PG1338	-0.726805	6.56002	0.401183	0.652467	+	umuC protein	umuC	COG0389L
PG1608	-0.727945	9.45221	0.162284	0.387811	-	methylmalonyl-CoA decarboxylase subunit beta	mmdB	COG1883C
PG1028	-0.730284	10.2959	0.210872	0.454868	+	hypothetical protein	-	COG3063NU
PG2197	-0.73279	7.81586	0.169181	0.396599	+	hypothetical protein	-	COG4783R
PG1585	-0.733579	8.63602	0.146079	0.366377	+	batD protein	batD	-
PG0305	-0.737803	9.63638	0.149142	0.370481	+	RnfABCDGE type electron transport complex subunit D	-	COG4658C
PG1071	-0.743992	8.79811	0.259177	0.515709	+	hypothetical protein	-	-
PG1387	-0.757998	8.07721	0.19108	0.429096	-	hypothetical protein	-	-
PG2070	-0.758332	7.49629	0.231986	0.480445	+	hypothetical protein	-	COG0558I
PG1001	-0.75965	6.57615	0.266985	0.52482	+	hypothetical protein	-	COG4283S
PG0951	-0.760045	9.37614	0.100274	0.291696	+	phosphoribosylaminoimidazole carboxylase catalytic subunit PurE	purE	COG0041F
PG0231	-0.761241	7.0748	0.199188	0.437406	+	hypothetical protein	-	COG3876S
PG1634	-0.761393	8.95102	0.190056	0.428728	-	hypothetical protein	-	-
PG0443	-0.761875	8.81999	0.146175	0.366377	+	hemagglutinin-like protein	-	-	potential
PG0349	-0.769133	6.15993	0.304535	0.5632	+	HAD superfamily hydrolase	-	COG0637R
PG1034	-0.771424	8.24803	0.153306	0.377458	+	ABC transporter ATP-binding protein	-	COG1127Q
PG1751	-0.772575	8.32927	0.133184	0.349542	+	class V aminotransferase	-	COG0520E
PG0627	-0.772781	8.82415	0.173438	0.404461	-	RNA-binding protein	-	COG0724R
PG0587	-0.773373	6.91618	0.343179	0.603693	-	yadS protein	yadS	COG2860S
PG0783	-0.781054	7.52308	0.28074	0.542604	-	hydrolase	-	COG0084L
PG0511	-0.78122	7.35532	0.274293	0.533271	-	spore maturation protein A/spore maturation protein B	-	COG2715R
PG2202	-0.783622	6.9404	0.282456	0.544796	-	Holliday junction resolvase-like protein	-	COG0816L
PG1041	-0.783704	5.86664	0.322078	0.583691	-	K+-dependent Na+/Ca+ exchanger-like protein	-	COG0530P
PG0510	-0.78431	6.05435	0.243289	0.496248	-	hypothetical protein	-	COG0319R
PG1656	-0.784687	8.78297	0.11948	0.328148	+	methylmalonyl-CoA mutase small subunit	mutA	COG1884I
PG1210	-0.786393	9.95957	0.134732	0.353128	+	M24 family peptidase	-	COG0006E
PG2001	-0.789055	8.58813	0.125609	0.339248	-	signal peptidase I	lepB	COG0681U
PG1702	-0.789221	11.3591	0.127214	0.340589	-	DNA gyrase subunit B	gyrB	COG0187L
PG1125	-0.789693	6.22991	0.325385	0.584366	-	hypothetical protein	-	-
PG0268	-0.789973	8.34931	0.106109	0.301622	+	tRNA-specific 2-thiouridylase MnmA	mnmA	COG0482J
PG2163	-0.793839	8.23822	0.184369	0.421476	-	stationary phase survival protein SurE	surE	COG0496R
PG1743	-0.794936	7.30271	0.238056	0.489157	-	2-dehydro-3-deoxyphosphooctonate aldolase	kdsA	COG2877M
PG1165	-0.801154	5.6687	0.378773	0.631478	-	hypothetical protein	-	-
PG1997	-0.804118	4.88829	0.351834	0.611477	+	hypothetical protein	-	-
PG1145	-0.805365	8.6155	0.147044	0.367611	-	long-chain-fatty-acid--CoA ligase	-	COG1022I
PG1945	-0.807757	7.34948	0.159056	0.384701	+	hypothetical protein	-	-
PG1389	-0.812403	7.80325	0.23985	0.492323	-	histone-like family DNA-binding protein	-	-
PG1667	-0.812599	8.18909	0.285641	0.548229	+	outer membrane efflux protein	-	COG1538MU	efflux
PG0636	-0.812806	6.56115	0.296156	0.554892	-	MATE efflux family protein	-	COG0534V	efflux
PG0134	-0.815171	7.80665	0.145371	0.365936	-	magnesium transporter	mgtE	COG2239P
PG0577	-0.815553	8.28693	0.169181	0.396599	+	phospho-N-acetylmuramoyl-pentapeptide-transferase	mraY	COG0472M
PG1140	-0.819733	7.62746	0.249919	0.503972	-	glycosyl transferase group 2 family protein	-	COG1216R
PG0483	-0.821712	6.24556	0.296512	0.554892	-	kinase	-	COG0237H
PG0805	-0.823373	7.3629	0.14851	0.369852	-	prolipoprotein diacylglyceryl transferase	lgt	COG0682M
PG0283	-0.823417	4.20003	0.499363	0.726684	-	RND family efflux transporter MFP subunit	-	COG1566V	efflux
PG0561	-0.823581	9.46321	0.0836323	0.257229	-	M20/M25/M40 family peptidase	-	COG0624E
PG1881	-0.823642	8.44287	0.10352	0.298862	+	hypothetical protein	-	-
PG1340	-0.826149	8.14352	0.148324	0.369852	-	L-lactate permease	-	COG1620C
PG1577	-0.82751	7.8918	0.108065	0.305402	+	nicotinate-nucleotide pyrophosphorylase	nadC	COG0157H
PG1402	-0.828684	6.35204	0.221605	0.468687	-	AP endonuclease domain-containing protein	-	COG3568R
PG0246	-0.832889	9.25657	0.150149	0.372033	-	hypothetical protein	-	-
PG0161	-0.834128	6.97653	0.413993	0.663341	-	hypothetical protein	-	-
PG1964	-0.835929	7.07149	0.20347	0.443315	+	sugar transferase	-	COG2148M
PG0985	-0.837312	7.90093	0.288147	0.550733	+	ECF subfamily RNA polymerase sigma factor	-	COG1595K
PG0210	-0.83937	7.21512	0.165012	0.390976	-	precorrin-6x reductase	-	COG1903H
PG0563	-0.843725	4.19971	0.336826	0.596018	-	hypothetical protein	-	-
PG1818	-0.84436	6.91096	0.228533	0.478154	-	hypothetical protein	-	-
PG0362	-0.849506	9.1999	0.0649609	0.222283	+	hypothetical protein	-	-
PG1926	-0.856572	9.99293	0.133158	0.349542	-	50S ribosomal protein L5	rplE	COG0094J
PG0603	-0.856932	7.46626	0.162281	0.387811	+	cytidylate kinase	cmk	COG0283F
PG0249	-0.858607	11.1658	0.0717186	0.237992	-	oxaloacetate decarboxylase	-	COG5016C
PG1155	-0.860358	7.32309	0.156189	0.381187	+	ADP-heptose--LPS heptosyltransferase	-	COG0859M
PG1579	-0.861254	9.65869	0.0914109	0.271311	+	MoxR family ATPase	-	COG0714R
PG1360	-0.863201	8.83362	0.0927545	0.273633	-	phosphoribosylamine--glycine ligase	purD	COG0151F
PG1330	-0.864691	8.21748	0.154076	0.377901	+	large conductance mechanosensitive channel protein	mscL	COG1970M
PG1163	-0.864886	8.00376	0.127082	0.340589	-	cobyrinic acid a,c-diamide synthase	cbiA	COG1797H
PG1305	-0.865559	11.2602	0.0762356	0.245479	-	glycine dehydrogenase	gcvP	COG1003E
PG0656	-0.867538	8.11846	0.244132	0.496929	-	50S ribosomal protein L34	rpmH	COG0230J
PG2049	-0.868119	8.32174	0.0937149	0.276049	-	hypothetical protein	-	-
PG0289	-0.872668	9.42875	0.14277	0.364089	+	hypothetical protein	-	-
PG0622	-0.875059	9.02088	0.107474	0.304173	+	hypothetical protein	-	-
PG0998	-0.87583	3.74464	0.288358	0.550733	+	hypothetical protein	-	-
PG0514	-0.876684	11.0273	0.067383	0.227724	-	preprotein translocase subunit SecA	secA	COG0653U
PG1365	-0.877695	7.48702	0.223675	0.471321	-	16S rRNA-processing protein RimM	rimM	COG0806J
PG0011	-0.880845	9.31245	0.070559	0.234896	+	glycosyl hydrolase	-	COG1472G
PG0733	-0.88091	8.31764	0.117778	0.32439	+	riboflavin synthase subunit alpha	ribE	COG0307H
PG1115	-0.882082	9.86411	0.0762874	0.245479	+	signal recognition particle protein	ffh	COG0541U
PG2003	-0.885206	8.33264	0.100025	0.291696	-	deoxyguanosinetriphosphate triphosphohydrolase	dgt	COG0232F
PG0056	-0.886958	9.5998	0.0786432	0.249763	+	hypothetical protein	-	-
PG0399	-0.890042	7.11967	0.15891	0.384701	-	putative lipoprotein	-	-
PG1582	-0.891963	8.66953	0.218282	0.464177	+	batA protein	batA	COG1240H
PG2179	-0.895064	7.85719	0.0849674	0.259697	-	Na(+)-translocating NADH-quinone reductase subunit D	nqrD	COG1347C
PG0017	-0.897216	6.47166	0.252196	0.506471	+	sensor histidine kinase	-	COG5000T
PG0747	-0.898462	7.89951	0.142281	0.364089	-	sigma-54 dependent DNA-binding response regulator	-	COG2204T
PG1602	-0.899624	6.39695	0.219291	0.464801	-	hypothetical protein	-	COG2315S
PG0938	-0.900181	7.88073	0.151992	0.375171	-	calcium-transporting ATPase	-	COG0474P
PG0465	-0.900883	7.27313	0.205933	0.446547	-	ferric uptake transcriptional regulator	fur	COG0735P
PG0980	-0.901463	8.03771	0.0913562	0.271311	+	hypothetical protein	-	COG4775M
PG0306	-0.901854	9.54041	0.0737907	0.241835	+	RnfABCDGE type electron transport complex subunit G	-	COG4659C
PG1794	-0.907559	8.73093	0.059048	0.21033	+	DNA polymerase type I	polA	COG0749L
PG1810	-0.907948	10.3454	0.0618109	0.216258	-	2-oxoglutarate oxidoreductase subunit beta	-	COG1013C
PG0530	-0.910237	10.0917	0.0797605	0.249841	+	carbamoyl-phosphate synthase large subunit	carB	COG0458EF
PG2099	-0.91121	8.20083	0.0893261	0.26634	-	DEAD/DEAH box helicase	-	COG0513LKJ
PG0675	-0.913841	9.86929	0.0884571	0.264964	-	indolepyruvate ferredoxin oxidoreductase subunit alpha	iorA	COG4231C
PG1747	-0.916095	7.00664	0.1439	0.364089	-	ribose 5-phosphate isomerase B	-	COG0698G
PG0522	-0.916676	7.69724	0.138371	0.359325	-	tRNA delta(2)-isopentenylpyrophosphate transferase	miaA	COG0324J
PG0271	-0.916898	6.36854	0.226656	0.474736	+	ssDNA-binding protein	ssb	COG0629L
PG0692	-0.922316	12.3467	0.0855307	0.260195	-	4-hydroxybutyryl-CoA dehydratase	abfD	COG2368Q
PG1917	-0.922881	10.7527	0.123162	0.33496	-	methionine aminopeptidase	map	COG0024J
PG1218	-0.924066	7.91405	0.0870865	0.262877	+	hypothetical protein	-	-
PG0294	-0.924227	6.29236	0.242574	0.495828	-	glycosyl transferase group 2 family protein	-	COG1216R
PG1850	-0.924262	8.32533	0.0781028	0.248857	-	hypothetical protein	-	-
PG2207	-0.924798	10.2891	0.0654831	0.223629	-	hypothetical protein	-	COG0451MG
PG1397	-0.927694	10.7364	0.0630415	0.219519	-	bifunctional phosphoribosylaminoimidazolecarboxamide formyltransferase/IMP cyclohydrolase	purH	COG0138F
PG0509	-0.928628	6.16157	0.284078	0.546303	-	phosphoribose diphosphate:decaprenyl-phosphate phosphoribosyltransferase	-	COG0382H
PG0355	-0.929772	7.88628	0.142799	0.364089	+	hypothetical protein	-	-
PG1849	-0.933892	9.09579	0.0684102	0.23	-	DNA repair protein RecN	recN	COG0497L
PG0423	-0.937911	7.53656	0.127328	0.340589	+	hypothetical protein	-	-
PG0264	-0.948998	8.07687	0.169987	0.397453	+	glycosyl transferase group 2 family protein	-	COG1216R
PG0750	-0.95644	7.34831	0.132037	0.348406	-	glycosyl transferase group 2 family protein	-	COG0463M
PG0927	-0.956785	7.11495	0.181682	0.417782	-	hypothetical protein	-	COG0802R
PG1586	-0.957578	7.53925	0.13533	0.35422	+	batE protein	batE	COG4105R
PG0054	-0.959614	8.93215	0.0794344	0.249841	+	single-stranded-DNA-specific exonuclease RecJ	recJ	COG0608L
PG0025	-0.960709	8.42901	0.0568961	0.2047	+	fumarylacetoacetate hydrolase	-	COG0179Q
PG1657	-0.962415	9.74106	0.0454137	0.172962	+	methylmalonyl-CoA mutase	mutB	COG1884I
PG1100	-0.963727	6.79093	0.308363	0.567807	-	hypothetical protein	-	COG2971G
PG2226	-0.964272	5.23613	0.380465	0.633027	+	hypothetical protein	-	COG1629P
PG1068	-0.973782	8.56195	0.0592248	0.210361	+	hypothetical protein	-	COG3246S
PG0529	-0.9768	8.40425	0.0567136	0.204421	+	carbamoyl phosphate synthase small subunit	carA	COG0505EF
PG0288	-0.979105	9.63679	0.0808999	0.252408	+	putative lipoprotein	-	COG1262S
PG0061	-0.980227	7.63268	0.0921077	0.272136	+	hypothetical protein	yngK-1	COG1649S
PG1703	-0.990268	10.0715	0.051064	0.187523	-	nucleoside triphosphate pyrophosphohydrolase	mazG	COG3956R
PG0140	-0.992523	7.11644	0.164799	0.390976	-	hypothetical protein	-	-
PG0118	-0.998659	5.89233	0.381028	0.633423	+	glycosyl transferase group 2 family protein	-	COG0463M
PG2061	-1.00079	7.07567	0.140193	0.361132	+	dihydrofolate reductase	folA	COG0262H
PG0445	-1.00172	9.19924	0.0485136	0.180193	+	peptidase T	pepT	COG2195E
PG1346	-1.00369	6.44656	0.191228	0.429096	+	glycosyl transferase	-	COG0438M
PG1746	-1.01017	6.079	0.403839	0.654589	-	ISPg2, transposase	-	COG5433L
PG2188	-1.01043	7.92614	0.0831115	0.256031	-	diaminopimelate decarboxylase	lysA	COG0019E
PG0918	-1.0113	6.4489	0.163675	0.390657	-	hypothetical protein	-	-
PG0295	-1.01274	7.39129	0.167416	0.395154	-	DNA processing protein DprA	dprA	COG0758LU
PG1316	-1.01324	9.58836	0.0283876	0.12395	-	hypothetical protein	-	-
PG1950	-1.01513	7.67135	0.0545051	0.197924	+	hypothetical protein	-	COG0628R
PG1877	-1.02118	8.06787	0.0644483	0.222039	-	Na+/H+ antiporter	nhaA	COG3004P
PG1229	-1.02188	2.79359	0.515306	0.741037	-	hypothetical protein	-	-
PG0626	-1.02227	6.84968	0.286121	0.54861	+	hypothetical protein	-	-
PG1647	-1.02295	6.97807	0.164495	0.390976	+	cardiolipin synthetase	cls	COG1502I
PG1361	-1.02572	9.41413	0.0450048	0.17174	-	dipeptidyl aminopeptidase IV	-	COG1506E
PG1403	-1.02958	7.08414	0.129238	0.34428	-	rhomboid family protein	-	COG0705R
PG0027	-1.03251	9.65265	0.0745359	0.243459	+	hypothetical protein	-	-
PG1189	-1.03622	10.9759	0.0300495	0.129352	+	hypothetical protein	-	-
PG1597	-1.03778	7.90381	0.0606608	0.214291	+	DnaK suppressor protein	-	COG1734T
PG1613	-1.03943	8.38635	0.0416405	0.162398	-	glyoxalase	-	COG3185ER
PG2047	-1.03975	7.97689	0.07213	0.237992	-	helicase	-	COG0507L
PG1872	-1.04273	10.4696	0.0338532	0.139045	-	urocanate hydratase	hutU	COG2987E
PG1501	-1.04305	5.63104	0.471848	0.70877	-	TetR family transcriptional regulator	-	COG1309K
PG1606	-1.04494	4.26564	0.295016	0.554892	-	ion transporter	-	-
PG1541	-1.04886	7.85108	0.0881963	0.264589	+	2-amino-4-hydroxy-6-hydroxymethyldihydropteridine pyrophosphokinase	folK	COG0801H
PG0290	-1.05165	10.3263	0.0845652	0.258873	+	hypothetical protein	-	-
PG1809	-1.05767	10.132	0.0337159	0.139045	-	2-oxoglutarate oxidoreductase subunit gamma	-	COG1014C
PG0136	-1.05817	7.92695	0.0838309	0.257264	+	hypothetical protein	-	-
PG1652	-1.05823	8.94143	0.039338	0.154201	+	hypothetical protein	-	-
PG1925	-1.05849	9.28535	0.213313	0.456598	-	30S ribosomal protein S14	rpsN	COG0199J
PG1878	-1.05935	8.83439	0.0285265	0.124167	+	cysteinyl-tRNA synthetase	cysS	COG0215J
PG0303	-1.06176	8.63338	0.0351708	0.14318	+	ferredoxin	-	COG2878C
PG1353	-1.06443	8.47231	0.0463582	0.175191	-	orotate phosphoribosyltransferase	pyrE	COG0461F
PG0236	-1.06692	8.28811	0.0694366	0.232648	+	hypothetical protein	-	-
PG0894	-1.06927	5.12444	0.292929	0.5535	-	DNA repair protein RadC	radC	COG2003L
PG2027	-1.07082	7.69263	0.0762389	0.245479	+	hypothetical protein	-	-
PG1429	-1.07101	3.52368	0.361464	0.620471	-	hypothetical protein	-	-
PG2107	-1.07154	6.54389	0.154735	0.378587	-	thiamine biosynthesis protein ThiH	thiH	COG1060HR
PG0472	-1.07442	6.74596	0.165744	0.392234	+	iron-sulfur cluster binding protein	-	COG1600C
PG1159	-1.07798	6.57356	0.143955	0.364089	-	cobalamin biosynthesis protein CbiB	cbiB	COG1270H
PG2126	-1.07835	8.29678	0.0752303	0.244092	-	hypothetical protein	-	COG0325R
PG1209	-1.08028	8.56402	0.0485045	0.180193	+	hypothetical protein	-	-
PG1963	-1.08111	7.12916	0.0718486	0.237992	+	Sua5/YciO/YrdC/YwlC family protein	-	COG0009J
PG1059	-1.08398	2.89712	0.746777	0.908637	-	hypothetical protein	-	-
PG0745	-1.08416	7.02666	0.114213	0.318621	-	lactoylglutathione lyase	-	COG0346E
PG1366	-1.08668	8.89207	0.0230446	0.107248	-	UDP-N-acetylglucosamine 1-carboxyvinyltransferase	murA	COG0766M
PG2036	-1.08955	5.26944	0.356745	0.615078	+	ion transporter	-	COG1226P
PG2062	-1.08991	8.98055	0.0271445	0.1203	+	histidyl-tRNA synthetase	hisS	COG0124J
PG0424	-1.09057	5.36223	0.283531	0.54579	+	hypothetical protein	-	-
PG0468	-1.09557	7.88441	0.0727153	0.239114	-	mannose-6-phosphate isomerase	manA	COG1482G
PG1663	-1.09927	7.77521	0.17022	0.39752	+	ABC transporter ATP-binding protein	-	COG1136V
PG0884	-1.09986	7.40912	0.0817848	0.254179	+	hypothetical protein	-	COG0438M
PG0883	-1.10532	8.36966	0.0248637	0.113145	+	hypothetical protein	-	-
PG0662	-1.10909	1.44582	1	1	+	hypothetical protein	-	-
PG0799	-1.10914	1.44582	1	1	+	hypothetical protein	-	-
PG0835	-1.10939	1.44582	1	1	+	hypothetical protein	-	-
PG0984	-1.10961	1.44582	1	1	-	hypothetical protein	-	-
PG1460	-1.10974	1.44582	1	1	+	hypothetical protein	-	-
PG1472	-1.1116	5.80395	0.323268	0.584366	+	hypothetical protein	-	-
PG2218	-1.11708	7.99797	0.0265877	0.11837	+	potassium transporter peripheral membrane protein	trkA	COG0569P
PG2106	-1.11714	9.8896	0.0751729	0.244092	+	hypothetical protein	-	-
PG1171	-1.11778	7.94178	0.0616736	0.216258	+	oxidoreductase	-	COG0247C
PG0539	-1.11779	8.64546	0.0627505	0.218897	+	RND family efflux transporter MFP subunit	-	COG0845M	efflux
PG1603	-1.12047	7.16169	0.0864021	0.261851	+	putative deoxyribonucleoside-triphosphatase	-	COG0127F
PG0463	-1.12204	8.17961	0.0775314	0.248662	-	folylpolyglutamate synthase	folC	COG0285H
PG0999	-1.12616	4.83974	0.117301	0.324328	+	hypothetical protein	-	-
PG1593	-1.12675	5.91956	0.149738	0.371488	+	shikimate kinase	aroK	COG0703E
PG1792	-1.12702	8.80015	0.017543	0.0897872	+	sodium/hydrogen antiporter	-	COG0475P
PG0901	-1.12939	5.92435	0.232338	0.480445	-	hypothetical protein	-	-
PG0701	-1.13243	7.12016	0.0612489	0.215431	+	cobinamide kinase/cobinamide phosphate guanylyltransferase	cobU	COG2087H
PG0263	-1.13392	9.87391	0.0292007	0.126536	+	tyrosyl-tRNA synthetase	tyrS	COG0162J
PG2089	-1.1392	8.22566	0.0437527	0.167948	+	hypothetical protein	-	-
PG0245	-1.13923	9.63251	0.0457525	0.173575	-	universal stress protein	-	COG0589T
PG1433	-1.14398	5.63431	0.240504	0.493148	+	hydrolase	-	-
PG1240	-1.14595	8.26051	0.137111	0.358399	-	TetR family transcriptional regulator	-	COG1309K
PG1601	-1.14829	5.91903	0.158478	0.384701	-	biotin--acetyl-CoA-carboxylase ligase	-	COG0340H
PG2161	-1.15065	5.47982	0.310609	0.569792	-	AraC family transcriptional regulator	-	COG2207K
PG1715	-1.15076	10.3864	0.0180906	0.0916275	-	hypothetical protein	-	COG1629P
PG0772	-1.15171	1.45379	1	1	+	hypothetical protein	-	-
PG0080	-1.15175	1.45379	1	1	-	hypothetical protein	-	-
PG0428	-1.15184	1.45379	1	1	-	hypothetical protein	-	-
PG0519	-1.15188	1.45379	1	1	+	hypothetical protein	-	-
PG2000	-1.15674	6.68761	0.0873878	0.263379	-	signal peptidase-like protein	-	COG0681U
PG0573	-1.15685	8.35263	0.0368564	0.145691	+	S-adenosyl-methyltransferase MraW	mraW	COG0275M
PG1057	-1.15703	7.46116	0.0770094	0.247394	+	hypothetical protein	-	COG0602O
PG0751	-1.16011	7.29064	0.100282	0.291696	-	porT protein	porT	-
PG0451	-1.16543	7.81537	0.0591082	0.21033	+	hypothetical protein	-	COG1253R
PG2054	-1.17095	10.4438	0.0358056	0.143369	-	lipoprotein PG3	-	COG2885M
PG1983	-1.17542	6.65341	0.343359	0.603693	-	CRISPR-associated Cmr5 family protein	-	COG1604L
PG0713	-1.18363	6.43047	0.201531	0.44106	-	anthranilate synthase component II	trpG	COG0512EH
PG0133	-1.18565	6.40054	0.142311	0.364089	-	hypothetical protein	-	-
PG2209	-1.18844	6.52337	0.0810672	0.252526	-	hypothetical protein	-	-
PG0558	-1.18858	8.26171	0.0314453	0.134102	-	purine nucleoside phosphorylase	-	COG0005F
PG1690	-1.18999	5.55747	0.0982562	0.287687	-	Sua5/YciO/YrdC/YwlC family protein	-	COG0009J
PG0398	-1.19112	8.46743	0.0228253	0.106994	-	recF protein	recF	COG1195L
PG1653	-1.19392	8.60538	0.0255896	0.115777	+	hypothetical protein	-	COG0561R
PG0242	-1.1988	10.1246	0.016733	0.0865499	-	hypothetical protein	-	COG0313R
PG2096	-1.19957	10.2127	0.0146031	0.0801988	-	hypothetical protein	-	COG2911S
PG0302	-1.20144	7.70501	0.0632144	0.219729	+	hypothetical protein	-	-
PG0280	-1.2046	4.25326	0.209913	0.454307	-	ABC transporter permease	-	COG0577V
PG0631	-1.20577	7.8487	0.075196	0.244092	+	MotA/TolQ/ExbB proton channel family protein	-	COG0811U
PG0404	-1.21381	8.36134	0.054488	0.197924	-	hypothetical protein	-	-
PG1612	-1.22084	10.7915	0.00867369	0.0555165	-	methylmalonyl-CoA decarboxylase subunit alpha	mmdA	COG4799I
PG2065	-1.22416	6.91225	0.0796007	0.249841	+	ribosomal RNA large subunit methyltransferase N	-	COG0820R
PG1760	-1.22609	6.70015	0.102999	0.297995	+	ABC transporter ATP-binding protein	-	COG1121P
PG0359	-1.22709	7.37063	0.0424855	0.164379	+	flavin reductase domain-containing protein	-	COG1853R
PG1704	-1.22869	10.3957	0.0121881	0.0708688	-	thiol:disulfide interchange protein dsbD	-	COG4232OC
PG1939	-1.2314	9.01643	0.042457	0.164379	-	30S ribosomal protein S10	rpsJ	COG0051J
PG1386	-1.23255	11.0083	0.0174427	0.0895085	-	DNA gyrase subunit A	gyrA	COG0188L
PG0715	-1.23327	7.47777	0.0953104	0.280325	-	transporter	-	COG0598P
PG1137	-1.23521	5.88854	0.196829	0.43544	-	porS protein	porS	COG2244R
PG2177	-1.23797	8.9254	0.0225275	0.106108	-	Na(+)-translocating NADH-quinone reductase subunit F	nqrF	COG2871C
PG0978	-1.24408	7.3516	0.0317164	0.13445	+	shikimate 5-dehydrogenase	aroE	COG0169E
PG0621	-1.24627	8.16987	0.0431715	0.166702	+	hypothetical protein	-	-
PG0714	-1.26002	6.34672	0.121166	0.331846	-	copper homeostasis protein CutC	cutC	COG3142P
PG1417	-1.26694	9.37871	0.00887277	0.0559932	+	fumarate hydratase class I, anaerobic	fumB	COG1951C
PG1861	-1.26915	4.03612	0.546506	0.770736	-	hypothetical protein	-	-
PG1469	-1.27275	8.57635	0.248567	0.501766	-	type I restriction-modification system, M subunit	-	COG0286V
PG1164	-1.27664	9.11646	0.21748	0.463301	-	hypothetical protein	-	-
PG2050	-1.27802	10.5502	0.0150698	0.0804404	-	hypothetical protein	-	-
PG1844	-1.28113	14.7318	0.0124968	0.0720967		Kgp/HagD			potential
PG1037	-1.28173	12.0974	0.0137036	0.0765673	+	hypothetical protein	-	-
PG2040	-1.28946	5.51313	0.194567	0.433314	-	histone-like family DNA-binding protein	-	-
PG0018	-1.29107	7.3048	0.0356124	0.143369	+	hypothetical protein	-	-
PG1928	-1.29175	9.35531	0.0433934	0.166898	-	50S ribosomal protein L14	rplN	COG0093J
PG0559	-1.29354	8.62891	0.0150688	0.0804404	-	chlorohydrolase	-	COG0402FR
PG1852	-1.29635	8.8004	0.0068494	0.0467005	-	exonuclease	-	COG0847L
PG1862	-1.29715	5.77566	0.161027	0.387811	-	hypothetical protein	-	-
PG1828	-1.31815	10.9379	0.0153255	0.0812087	-	putative lipoprotein	-	-
PG0579	-1.32165	8.08296	0.0100028	0.0619144	+	cell division protein FtsW	-	COG0772D
PG2123	-1.32345	7.17291	0.103912	0.298862	+	hypothetical protein	-	-
PG0680	-1.32546	7.00513	0.211625	0.455218	+	RND family efflux transporter MFP subunit	-	COG0845M	efflux
PG0020	-1.33065	7.34359	0.0574146	0.206185	+	MarR family transcriptional regulator	-	COG1846K
PG1214	-1.332	5.6165	0.223817	0.471321	+	hypothetical protein	-	-
PG0444	-1.33869	8.65629	0.0101212	0.0620988	+	OPT family oligopeptide transporter	-	COG1297S
PG1793	-1.33896	8.70691	0.00606561	0.0425465	+	1,4-alpha-glucan branching protein	glgB	COG0296G
PG0308	-1.3392	8.73595	0.0665567	0.226107	+	RnfABCDGE type electron transport complex subunit A	-	COG4657C
PG1080	-1.34078	8.01139	0.0084669	0.054852	+	3-hydroxyacyl-CoA dehydrogenase	-	COG1250I
PG1070	-1.34207	10.1127	0.0128586	0.0735314	+	L-lysine 2,3-aminomutase	kamA	COG1509E
PG0469	-1.34278	6.29866	0.139426	0.359914	-	hypothetical protein	-	-
PG1662	-1.34458	6.40234	0.145381	0.365936	+	hypothetical protein	-	-
PG1610	-1.3541	7.50523	0.0258371	0.116587	-	hypothetical protein	-	-
PG0248	-1.35882	5.75907	0.167789	0.395154	-	translation initation factor SUI1	-	COG0023J
PG1350	-1.35891	5.93219	0.291038	0.5535	+	ISPg2, transposase	-	COG5433L
PG1920	-1.35902	8.66521	0.0281706	0.1238	-	50S ribosomal protein L30	rpmD	COG1841J
PG1580	-1.35932	9.33671	0.00506026	0.0373769	+	hypothetical protein	-	COG1721R
PG1684	-1.37327	8.32443	0.0283486	0.12395	+	hypothetical protein	-	-
PG0269	-1.37628	7.34795	0.0232303	0.107599	+	exodeoxyribonuclease III	xth	COG0708L
PG1341	-1.37857	10.2822	0.0136616	0.0765673	+	hypothetical protein	-	-
PG0024	-1.37901	7.90862	0.0503578	0.185948	+	redox-sensing transcriptional repressor Rex	-	COG2344R
PG0356	-1.381	8.17708	0.0209042	0.10115	+	hypothetical protein	-	COG2859S
PG1693	-1.38331	6.59599	0.0606429	0.214291	-	HesA/MoeB/ThiF family protein	-	COG1179H
PG1949	-1.3838	10.4841	0.00683778	0.0467005	-	malate dehydrogenase	mdh	COG0039C
PG0223	-1.38474	6.4774	0.129858	0.345461	-	exonuclease	-	COG0847L
PG1982	-1.38663	8.07493	0.188468	0.428728	-	CRISPR-associated Cas1 family protein	-	COG1518L
PG0335	-1.38697	7.75358	0.0139513	0.0772873	-	tRNA delta(2)-isopentenylpyrophosphate transferase	miaA	COG0324J
PG1874	-1.39813	5.54424	0.190545	0.428926	-	hypothetical protein	-	COG0792L
PG0062	-1.40008	7.78793	0.0209992	0.10127	+	hypothetical protein	-	COG0507L
PG2023	-1.40045	7.87882	0.0148383	0.0803743	-	methionyl-tRNA formyltransferase	fmt	COG0223J
PG1150	-1.40277	4.92799	0.103695	0.298862	+	hypothetical protein	-	-
PG0291	-1.41104	10.1708	0.0206033	0.100441	+	hypothetical protein	-	-
PG1609	-1.41291	8.11189	0.00868335	0.0555165	-	methylmalonyl-CoA decarboxylase subunit gamma	mmdC	COG4770I
PG1615	-1.41343	10.7557	0.00322284	0.026857	-	succinate dehydrogenase flavoprotein subunit	sdhA	COG1053C
PG0001	-1.4175	10.3548	0.00937436	0.0584025	+	chromosomal replication initiation protein	dnaA	COG0593L
PG1419	-1.41862	4.69437	0.0796707	0.249841	+	ISPg5, transposase Orf1	-	-
PG1946	-1.43022	7.28349	0.024298	0.111223	+	ABC transporter	-	COG1108P
PG0581	-1.45535	8.15228	0.0048148	0.0359041	+	UDP-N-acetylmuramate--L-alanine ligase	murC	COG0773M
PG1648	-1.46135	7.91002	0.0322792	0.135365	+	RelA/SpoT family protein	-	COG0317TK
PG1633	-1.48146	8.50764	0.00593277	0.0417945	+	galactokinase	galK	COG0153G
PG0028	-1.48457	8.13653	0.0373263	0.147043	+	2-C-methyl-D-erythritol 2,4-cyclodiphosphate synthase	ispF	COG0245I
PG1067	-1.48787	7.50089	0.0208397	0.101088	+	hypothetical protein	-	COG1607I
PG1342	-1.48842	10.1824	0.00591092	0.0417945	+	UDP-N-acetylenolpyruvoylglucosamine reductase	murB	COG0812M
PG1901	-1.48998	8.82657	0.00447132	0.0343271	-	ribosome recycling factor	frr	COG0233J
PG1825	-1.49273	3.80583	0.164139	0.390976	-	hypothetical protein	-	-
PG0307	-1.50032	8.64388	0.00761346	0.0508432	+	electron transport complex protein RsxE	-	COG4660C
PG1249	-1.50214	7.48685	0.0355985	0.143369	-	1-acyl-sn-glycerol-3-phosphate acyltransferase	-	COG0204I
PG0162	-1.50256	8.82806	0.00255164	0.0221142	-	ECF subfamily RNA polymerase sigma factor	-	COG1595K
PG1864	-1.50694	8.36364	0.0281884	0.1238	-	leucine-rich protein	-	COG4886S
PG0212	-1.5141	6.95515	0.0222856	0.105735	-	precorrin-6Y C5,15-methyltransferase	cobL	COG2241H
PG1355	-1.52722	7.85867	0.00649697	0.0449259	-	acyltransferase	-	COG0204I
PG1291	-1.54294	7.84944	0.0367353	0.145597	-	hypothetical protein	-	COG1502I
PG1664	-1.54375	8.35928	0.0159167	0.0836591	+	ABC transporter permease	-	COG0577V
PG0678	-1.54418	7.56284	0.0199548	0.0982625	+	pyrazinamidase/nicotinamidase	-	COG1335Q
PG1002	-1.54849	5.96011	0.0353692	0.143315	+	hypothetical protein	-	-
PG1812	-1.5494	10.6685	0.00109293	0.011621	-	2-ketoisovalerate ferredoxin reductase	-	COG0674C
PG0607	-1.55143	9.98193	0.0239123	0.10976	+	hypothetical protein	-	-
PG0217	-1.55703	7.22344	0.0465365	0.175199	+	hypothetical protein	-	-
PG2215	-1.56635	9.5569	0.00194829	0.0178365	-	mannose-1-phosphate guanylyltransferase	manC	COG0836M
PG0744	-1.56758	6.57818	0.0314591	0.134102	-	RNA methyltransferase	-	COG0566J
PG1721	-1.57205	9.42449	0.00139339	0.0137228	+	ribonuclease R	vacB	COG0557K
PG0218	-1.57557	7.43292	0.0393806	0.154201	+	hypothetical protein	-	-
PG0784	-1.57962	7.45479	0.033697	0.139045	-	polyprenyl synthetase	-	COG0142H
PG0792	-1.58311	7.15068	0.0354246	0.143315	-	hypoxanthine phosphoribosyltransferase	hpt	COG0634F
PG1362	-1.58374	8.34227	0.00398336	0.0315754	-	hypothetical protein	-	COG0116L
PG1254	-1.58822	6.99969	0.0357799	0.143369	-	acetyltransferase	-	COG1670J
PG1503	-1.58884	7.26059	0.29226	0.5535	+	LytB-like protein	-	COG0761IM
PG1306	-1.59782	6.75547	0.0482087	0.180193	-	metallo-beta-lactamase	-	COG0491R
PG1676	-1.60536	11.2723	0.000949898	0.010465	-	phosphoenolpyruvate carboxykinase	pckA	COG1866C
PG0143	-1.60922	7.58596	0.00763951	0.0508432	-	carbon-nitrogen family hydrolase	-	COG0388R
PG1078	-1.61195	10.4929	0.00290029	0.0246968	+	electron transfer flavoprotein subunit alpha	etfA-2	COG2025C
PG1311	-1.61608	6.09317	0.057796	0.207173	+	hypothetical protein	-	COG0622R
PG1404	-1.61941	7.13589	0.0210849	0.10127	-	rhomboid family protein	-	COG0705R
PG0659	-1.62523	6.71159	0.0229317	0.107234	-	hypothetical protein	-	COG5495S
PG1213	-1.62801	7.0313	0.0258883	0.116587	+	ribonuclease H	rnhA	COG3341R
PG0176	-1.64131	10.0119	0.066342	0.225771		cell surface protein, interruption-N, frame shift
PG0147	-1.64901	7.68118	0.0150949	0.0804404	-	hypothetical protein	-	-
PG0363	-1.66093	8.7324	0.00166913	0.0159549	+	hypothetical protein	-	COG4623M
PG0602	-1.66355	7.6939	0.00621636	0.0431385	+	hypothetical protein	-	-
PG1561	-1.66588	7.3436	0.0151237	0.0804404	-	dTDP-4-dehydrorhamnose reductase	rfbD	COG1091M
PG2171	-1.6664	7.33165	0.0117038	0.0687424	-	D-isomer specific 2-hydroxyacid dehydrogenase	-	COG1052CHR
PG0943	-1.67092	5.69927	0.0793436	0.249841	+	ISPg5, transposase Orf2	-	COG2801L
PG1621	-1.67772	6.70419	0.0338401	0.139045	-	hypothetical protein	-	-
PG2176	-1.67825	5.99952	0.161952	0.387811	-	ISPg2, transposase	-	COG5433L
PG1701	-1.6786	8.91185	0.000739433	0.00833465	-	glutamine amidotransferase	-	COG2355E
PG1651	-1.68141	9.52647	0.000615104	0.00740403	+	hypothetical protein	-	COG1729S
PG1211	-1.68364	7.47156	0.00881386	0.0559097	+	hexapeptide transferase	-	COG0663R
PG1682	-1.68555	8.25958	0.00337967	0.0279079	+	glycosyl transferase	-	COG0438M
PG1611	-1.69063	9.52682	0.000490226	0.00608879	-	hypothetical protein	-	-
PG2087	-1.69079	7.51443	0.00376564	0.0303429	+	rRNA large subunit methyltransferase	-	COG1576S
PG1391	-1.69248	7.47674	0.00456755	0.0347646	+	hypothetical protein	-	-
PG0114	-1.69633	7.56476	0.111392	0.311196	+	hypothetical protein	-	-
PG0109	-1.69706	6.99413	0.0747763	0.243836	+	hypothetical protein	-	-
PG0746	-1.69791	7.03595	0.0147648	0.0801988	-	sensor histidine kinase	-	COG0642T
PG0933	-1.6987	11.2894	0.000531509	0.00651851	+	elongation factor G	-	COG0480J
PG0758	-1.69926	9.09685	0.00122707	0.0123979	-	peptidyl-dipeptidase Dcp	dcp-1	COG0339E
PG0617	-1.70051	3.96168	0.181552	0.417782	+	hypothetical protein	-	-
PG0492	-1.70593	1.51907	1	1	-	hypothetical protein	-	-
PG1675	-1.70625	1.51907	1	1	+	hypothetical protein	-	-
PG1461	-1.70626	1.51907	1	1	+	hypothetical protein	-	-
PG1678	-1.7065	1.51907	1	1	-	hypothetical protein	-	-
PG0285	-1.70705	3.19542	0.3147	0.572983	+	hypothetical protein	-	COG1538MU
PG1500	-1.70721	6.07987	0.108641	0.306152	+	hypothetical protein	-	COG4646KL
PG1683	-1.71095	8.35496	0.00114333	0.0119224	+	hypothetical protein	-	COG1449G
PG1079	-1.71498	7.71954	0.00437255	0.03397	+	enoyl-CoA hydratase/isomerase	-	COG1024I
PG1354	-1.71954	7.92372	0.00207808	0.0187605	-	carbon-nitrogen family hydrolase	-	COG0388R
PG1359	-1.72016	5.55836	0.0234768	0.108483	-	hypothetical protein	-	-
PG0287	-1.72896	8.71874	0.00264652	0.022835	+	hypothetical protein	-	-
PG1107	-1.73239	4.99475	0.0595374	0.211087	+	hypothetical protein	-	-
PG1720	-1.73591	8.80746	0.00039788	0.00510438	+	hypothetical protein	-	-
PG1666	-1.73723	8.54472	0.0165487	0.0858333	+	RND family efflux transporter MFP subunit	-	COG0845M	efflux
PG0243	-1.73739	10.1615	0.00175992	0.016579	-	hypothetical protein	-	-
PG0869	-1.74061	1.52666	1	1	-	mobilization protein	-	-
PG1549	-1.74087	1.52666	1	1	-	hypothetical protein	-	-
PG0397	-1.74626	5.56736	0.0322363	0.135365	-	hypothetical protein	-	-
PG2146	-1.7463	6.15763	0.0363357	0.144897	+	hypothetical protein	-	COG4121S
PG2192	-1.75053	11.6667	0.000619074	0.00740611	+	M24/M37 family peptidase	-	COG0739M
PG1944	-1.76087	9.31093	0.00120422	0.0122944	+	3-phosphoshikimate 1-carboxyvinyltransferase	aroA	COG0128E
PG0012	-1.76113	7.66462	0.00380113	0.0303779	+	L-threonine-O-3-phosphate decarboxylase	-	COG0079E
PG1318	-1.76533	8.08533	0.00105532	0.011425	-	ECF subfamily RNA polymerase sigma factor	-	COG1595K
PG0447	-1.76844	6.6666	0.0201538	0.0987474	+	pantothenate kinase	-	COG1521K
PG1527	-1.77531	1.53423	1	1	-	hypothetical protein	-	-
PG1058	-1.78062	8.64894	0.00307477	0.025844	+	OmpA family protein	-	COG2885M
PG1130	-1.79084	7.23377	0.0107265	0.0649588	+	hypothetical protein	-	-
PG1111	-1.79355	5.60127	0.111378	0.311196
PG0297	-1.80473	3.28683	0.223293	0.471321	-	hypothetical protein	-	-
PG2048	-1.80715	7.97047	0.00849888	0.0548769	-	hypothetical protein	-	-
PG0996	-1.80898	6.70224	0.0721159	0.237992	+	hypothetical protein	-	COG1090R
PG0948	-1.80943	7.75702	0.00152245	0.0146373	+	AMP nucleosidase	-	COG0775F
PG1172	-1.81907	9.19497	0.000352535	0.00464489	+	iron-sulfur cluster binding protein	-	COG1139C
PG1106	-1.82319	8.84873	0.000454109	0.00567636	-	UDP-N-acetylmuramoylalanyl-D-glutamyl-2,6-diaminopimelate--D-alanyl-D-alanyl ligase	murF	COG0770M
PG0865	-1.82354	5.98345	0.144313	0.364522	-	ISPg2, transposase	-	COG5433L
PG1507	-1.82475	9.55308	0.138478	0.359325	+	hypothetical protein	-	-
PG1007	-1.82783	5.12598	0.0230447	0.107248	-	GntR family transcriptional regulator	-	COG1725K
PG0466	-1.82904	7.3261	0.00436941	0.03397	-	hypothetical protein	-	-
PG1665	-1.83921	7.15059	0.0157604	0.0832868	+	ABC transporter permease	-	COG0577V
PG0634	-1.8401	7.44334	0.0188363	0.0944237	+	ThiJ/PfpI family protein	-	COG0693R
PG0574	-1.85802	7.09684	0.00856887	0.0551462	+	hypothetical protein	-	-
PG1238	-1.85982	9.00768	0.00119862	0.0122944
PG1819	-1.86399	7.30017	0.0132012	0.0748323	-	hypothetical protein	-	-
PG0216	-1.86837	5.90204	0.0819977	0.254206	+	hypothetical protein	-	-
PG1986	-1.88639	7.06665	0.148964	0.370481	-	CRISPR-associated Cmr3 family protein	-	-
PG0737	-1.88714	6.2839	0.0108362	0.0652181	+	hypothetical protein	-	-
PG1423	-1.90377	3.37355	0.195452	0.433314	-	hypothetical protein	-	-
PG0679	-1.90831	6.46507	0.0963857	0.282635	+	outer membrane efflux protein	-	COG1538MU	efflux
PG1056	-1.91393	8.39792	0.00516296	0.0377168	+	hypothetical protein	-	COG0720H
PG0565	-1.91758	4.70999	0.0275924	0.121731	-	hypothetical protein	-	-
PG1673	-1.92814	4.17801	0.204164	0.443835	+	ISPg4, transposase	-	COG3385L
PG0682	-1.9363	5.32947	0.125596	0.339248	+	ABC transporter permease	-	-
PG0625	-1.93749	8.59984	0.000535993	0.00653242	+	GTP cyclohydrolase I	folE	COG0302H
PG1160	-1.94461	6.50678	0.012104	0.0708688	-	L-threonine-O-3-phosphate decarboxylase	-	COG0079E
PG1265	-1.95225	10.5833	0.0127161	0.0729305	-	hypothetical protein	-	-
PG0538	-1.95402	8.62789	0.00203836	0.0184875	+	outer membrane efflux protein	-	COG1538MU	efflux
PG0276	-1.95626	9.74746	9.36313e-05	0.00140447	-	hypothetical protein	-	-
PG0856	-1.97055	5.35615	0.0517439	0.188952	+	hypothetical protein	-	-
PG2208	-1.97371	6.22922	0.127199	0.340589	-	hypothetical protein	-	-
PG1142	-1.99403	6.49574	0.0124363	0.071961	-	exopolysaccharide synthesis-like protein	-	-
PG2060	-1.99475	8.05598	0.000155838	0.00218622	+	thymidylate synthase	thyA	COG0207F
PG1394	-2.01319	5.77868	0.0100333	0.0619144	-	hypothetical protein	-	-
PG1670	-2.01351	10.5339	0.00981366	0.0609447	-	hypothetical protein	-	-
PG0185	-2.01591	13.5343	0.0112566	0.0669218	+	receptor antigen ragA protein	ragA	COG4771P	potential
PG0115	-2.01918	5.09793	0.105654	0.301622	+	hexapeptide transferase	-	COG1045E
PG1823	-2.02614	10.1932	0.00236501	0.0207738	+	hypothetical protein	-	-
PG1421	-2.03666	9.90501	0.00221743	0.0197443	-	ferredoxin, 4Fe-4S	-	COG2768R
PG1660	-2.05017	6.75354	0.105303	0.301622	-	ECF subfamily RNA polymerase sigma factor	-	COG1595K
PG2082	-2.05659	9.97753	0.0357865	0.143369	-	POT family protein	-	COG3104E
PG0657	-2.06436	6.6232	0.00482404	0.0359041	-	Maf-like protein	maf	COG0424D
PG2074	-2.07929	10.5702	0.0103525	0.0632833	-	hypothetical protein	-	-
PG0873	-2.09938	4.6237	0.064975	0.222283	-	mobilizable transposon, TnpC protein	-	-
PG2063	-2.11428	1.58773	1	1	-	hypothetical protein	-	-
PG0102	-2.12637	10.5343	0.0220724	0.104978	+	hypothetical protein	-	-
PG0652	-2.13814	7.02176	0.00312134	0.0261228	-	hypothetical protein	-	-
PG0773	-2.14422	1.59498	1	1	+	hypothetical protein	-	-
PG1323	-2.16812	9.63056	1.14332e-05	0.00020454	+	PhoH family protein	-	COG1875T
PG1510	-2.17432	1.60221	1	1	-	hypothetical protein	-	-
PG0041	-2.19088	5.66904	0.0245837	0.112268	+	ISPg5 transposase Orf2	-	COG2801L
PG0060	-2.20753	3.75103	0.261057	0.516813	+	hypothetical protein	-	-
PG0426	-2.21004	5.37971	0.0147254	0.0801988	-	ISPg5, transposase Orf2	-	COG2801L
PG0997	-2.23898	5.26219	0.00799336	0.0526589	+	transcriptional regulator	-	-
PG0186	-2.23945	12.217	0.0612967	0.215431	+	lipoprotein RagB	ragB	-
PG2080	-2.25008	5.6938	0.0135481	0.0763719	-	adenosylmethionine-8-amino-7-oxononanoate aminotransferase	bioA	COG0161H
PG0859	-2.26406	5.9772	0.0045818	0.0347646	+	hypothetical protein	-	COG3550R
PG1212	-2.27163	8.24289	0.000105952	0.00156519	+	hypothetical protein	-	COG3063NU
PG1083	-2.27796	6.74639	0.00149537	0.0145073	-	hypothetical protein	-	-
PG0320	-2.30205	9.88752	6.86129e-06	0.000129898	+	hypothetical protein	-	-
PG0719	-2.32003	5.13915	0.0823369	0.254718	-	sensor histidine kinase	-	COG0642T
PG1271	-2.3237	9.92647	1.79943e-06	3.94258e-05	-	acetylornithine aminotransferase	-	COG4992E
PG1511	-2.34882	1.68465	0.857143	0.955313	+	hypothetical protein	-	-
PG0214	-2.35681	6.40238	0.0261808	0.117362	+	ECF subfamily RNA polymerase sigma factor	-	COG1595K
PG1547	-2.36015	3.61287	0.0920822	0.272136	+	hypothetical protein	-	-
PG2187	-2.36594	7.50501	0.000400597	0.00510564	-	1,4-dihydroxy-2-naphthoate octaprenyltransferase	menA	COG1575H
PG0848	-2.37584	6.13246	0.0141165	0.0779804	-	hypothetical protein	-	COG2253S
PG1358	-2.3797	6.50957	0.00171282	0.0162927	-	acetyltransferase	-	COG1670J
PG0541	-2.38569	6.81557	0.00744937	0.0499184	+	hypothetical protein	-	-
PG1546	-2.38923	5.11844	0.0105293	0.0639628	+	hypothetical protein	-	-
PG0858	-2.39356	4.88692	0.0201729	0.0987474	+	hypothetical protein	-	-
PG0008	-2.40039	5.61013	0.0547953	0.198239	-	ISPg5 transposase Orf2	-	COG2801L
PG1105	-2.40787	9.40299	1.37043e-06	3.03675e-05	-	RNA polymerase sigma-54 factor	rpoN	COG1508K
PG0493	-2.41171	1.67514	0.857143	0.955313	-	hypothetical protein	-	-
PG0470	-2.4119	1.67514	0.857143	0.955313	-	hypothetical protein	-	-
PG1894	-2.41533	5.90672	0.0130297	0.0740758	+	hypothetical protein	-	-
PG0371	-2.42707	1.65235	0.857143	0.955313	+	hypothetical protein	-	-
PG0456	-2.42913	5.94702	0.0724445	0.238626	+	phosphotransferase domain-containing protein	-	COG0613R
PG1984	-2.45995	5.84242	0.0159129	0.0836591	-	hypothetical protein	-	-
PG0128	-2.46533	7.20523	0.000919671	0.0101895	+	hypothetical protein	-	COG3642T
PG0540	-2.48321	10.2732	5.47861e-05	0.000861556	+	AcrB/AcrD/AcrF family protein	-	COG0841V
PG0608	-2.48995	5.5906	0.105569	0.301622	+	hypothetical protein	-	-
PG1426	-2.5031	1.67309	1	1	-	hypothetical protein	-	-
PG0459	-2.52165	3.94242	0.217633	0.463301	-	ISPg5, transposase Orf1	-	-
PG0947	-2.52286	6.01436	0.00106048	0.011425	-	hypothetical protein	-	-
PG0112	-2.53672	7.27136	0.00905482	0.0567746
PG1102	-2.58023	7.63724	0.00741815	0.0498807	-	hypothetical protein	-	-
PG1173	-2.61955	7.85886	0.000155337	0.00218622	+	hypothetical protein	-	COG1556S
PG0970	-2.63599	4.05995	0.169216	0.396599	+	ISPg4, transposase	-	COG3385L
PG1459	-2.6776	1.71336	0.857143	0.955313	-	hypothetical protein	-	-
PG1260	-2.68862	13.7547	1.29006e-06	2.89152e-05	-	anaerobic ribonucleoside triphosphate reductase	-	COG1328F
PG1233	-2.70844	1.75512	0.857143	0.955313	+	hypothetical protein	-	-
PG1654	-2.71886	7.0071	0.00125868	0.0126517	+	D-alanyl-D-alanine dipeptidase	-	COG2173M
PG1234	-2.72625	1.72664	0.857143	0.955313	+	hypothetical protein	-	-
PG1658	-2.7487	4.11832	0.130665	0.346662	-	ISPg4, transposase	-	COG3385L
PG0215	-2.7557	5.98648	0.00184307	0.0171961	+	hypothetical protein	-	-
PG2128	-2.76336	5.58137	0.0057355	0.0411185	-	ISPg5, transposase Orf2	-	COG2801L
PG0749	-2.76746	1.73984	0.857143	0.955313	-	hypothetical protein	-	-
PG1616	-2.78453	9.24378	6.78428e-07	1.57492e-05	-	hypothetical protein	-	-
PG1420	-2.79411	5.45365	0.00117934	0.0122325	+	ISPg5, transposase Orf2	-	COG2801L
PG2110	-2.80604	8.73359	0.000119286	0.00174893	-	thiamine biosynthesis protein ThiC	thiC	COG0422H
PG0555	-2.80702	8.11796	0.000145583	0.00208782	-	histone-like family DNA-binding protein	-	-
PG2108	-2.80865	5.95768	0.0126951	0.0729305	-	thiazole synthase	thiG	COG2022H
PG1261	-2.82512	3.94551	0.0289441	0.125704	+	ISPg4, transposase	-	COG3385L
PG1463	-2.91031	1.77754	0.857143	0.955313	+	hypothetical protein	-	-
PG2225	-2.94122	4.84273	0.00668499	0.0459004	+	hypothetical protein	-	COG1846K
PG0718	-2.95813	4.23955	0.0896696	0.266955	-	hypothetical protein	-	-
PG1029	-2.96904	1.80863	0.857143	0.955313	+	hypothetical protein	-	-
PG0177	-3.0171	4.08617	0.0249571	0.113178	+	ISPg4, transposase	-	COG3385L
PG0711	-3.02815	1.82788	0.416566	0.664733	+	hypothetical protein	-	-
PG0853	-3.04709	6.47622	0.00590295	0.0417945	+	histone-like family DNA-binding protein	-	-
PG1985	-3.04847	6.46798	0.00516533	0.0377168	-	CRISPR-associated Cmr4 family protein	-	COG1336L
PG0446	-3.055	6.81848	0.000207496	0.00286963	+	thiF protein	thiF	COG0476H
PG1659	-3.06004	6.24045	0.0176625	0.0901621	-	hypothetical protein	-	-
PG1375	-3.06648	1.82605	0.857143	0.955313	+	hypothetical protein	-	-
PG0277	-3.11267	5.72461	0.0109992	0.0657928	+	ISPg2, transposase	-	COG5433L
PG1259	-3.11402	8.29737	1.00848e-06	2.28666e-05	-	anaerobic ribonucleoside-triphosphate reductase activating protein	nrdG	COG0602O
PG0700	-3.14578	1.85054	0.857143	0.955313	-	hypothetical protein	-	-
PG1528	-3.15094	6.67423	0.000724076	0.00820901	+	hypothetical protein	-	COG1373R
PG0117	-3.15619	5.47222	0.00443948	0.0342173	+	polysaccharide transport protein	-	-
PG1270	-3.18381	9.87625	8.96461e-08	2.3623e-06	-	hypothetical protein	-	COG4874S
PG0691	-3.23991	9.39426	9.00723e-06	0.000167183	-	NifU-like protein	-	COG0694O
PG0408	-3.28512	7.62055	0.00196297	0.0178869	-	hypothetical protein	-	-
PG0870	-3.31502	1.90779	0.857143	0.955313	-	hypothetical protein	-	-
PG1614	-3.36113	10.3964	2.38144e-08	7.14431e-07	-	succinate dehydrogenase/fumarate reductase iron-sulfur subunit	frdB	COG0479C
PG2152	-3.40662	6.37135	0.00214149	0.0191555	+	histone-like family DNA-binding protein	-	-
PG1752	-3.41237	5.08767	0.00232458	0.0205355	+	hypothetical protein	-	-
PG1863	-3.42474	4.43873	0.0103946	0.0633419	-	hypothetical protein	-	-
PG1968	-3.45392	1.95996	0.857143	0.955313	-	hypothetical protein	-	-
PG2214	-3.48362	8.50064	2.78737e-08	8.23541e-07	-	hypothetical protein	-	-
PG1987	-3.4902	7.6832	0.00147894	0.0144197	-	CRISPR-associated Csm1 family protein	-	COG1353R
PG1269	-3.5195	9.91138	1.16229e-11	5.96439e-10	-	delta-1-pyrroline-5-carboxylate dehydrogenase	pruA	COG1012C
PG0722	-3.57015	2.00219	0.857143	0.955313	-	hypothetical protein	-	-
PG0059	-3.58669	5.68431	0.000143151	0.00208317	+	hypothetical protein	-	-
PG1655	-3.61391	4.59082	0.00526721	0.0381824	+	hypothetical protein	-	-
PG0524	-3.65823	2.03497	0.408658	0.657494	+	hypothetical protein	-	-
PG0195	-3.81658	10.1261	4.19135e-10	1.66799e-08	+	rubrerythrin	-	COG1592C
PG0979	-3.86517	4.79087	0.00244454	0.0212806	+	hypothetical protein	-	-
PG0340	-3.9055	10.6331	8.98225e-06	0.000167183	+	hypothetical protein	-	-
PG1018	-3.95329	4.78423	0.00133786	0.0132428	+	hypothetical protein	-	-
PG0849	-4.02978	5.68673	0.000145612	0.00208782	-	hypothetical protein	-	-
PG2136	-4.04842	4.87019	0.000683144	0.00792919	+	hypothetical protein	-	-
PG1988	-4.05447	7.51996	0.000363551	0.00472616	-	hypothetical protein	-	-
PG1532	-4.08471	2.21253	0.405419	0.654589	-	hypothetical protein	-	-
PG0494	-4.1332	2.23812	0.404585	0.654589	-	hypothetical protein	-	-
PG0098	-4.1531	2.2475	0.405509	0.654589	-	hypothetical protein	-	-
PG0546	-4.15996	2.25752	0.407249	0.656311	-	hypothetical protein	-	-
PG1497	-4.29016	6.96222	0.00132443	0.0132428	+	histone-like family DNA-binding protein	-	-
PG1904	-4.30499	2.32008	0.404056	0.654589	-	hypothetical protein	-	-
PG2109	-4.30561	8.42477	4.20371e-08	1.188e-06	-	thiamine-phosphate pyrophosphorylase	thiE	COG0352H
PG0868	-4.39535	2.37393	0.492569	0.722444	-	mobilization protein	-	-
PG0854	-4.39593	6.7358	5.71083e-05	0.000876859	+	hypothetical protein	-	-
PG0841	-4.41213	2.37542	0.490881	0.722444	-	mobilizable transposon, excision protein	-	COG0358L
PG1207	-4.46302	2.40059	0.491249	0.722444	-	hypothetical protein	-	-
PG0821	-4.51305	2.41938	0.489388	0.721866	+	putative lipoprotein	-	COG3943R
PG0843	-4.53798	2.44082	0.494507	0.723398	-	hypothetical protein	-	-
PG1989	-4.58758	5.55449	0.00453705	0.0346951	-	hypothetical protein	-	-
PG1452	-4.63051	2.47387	0.493114	0.722444	-	putative lipoprotein	-	COG3943R
PG0828	-4.65698	2.49006	0.487142	0.719827
PG0986	-4.76256	8.9497	1.13038e-10	5.12616e-09	+	hypothetical protein	-	-
PG1447	-4.9677	2.66519	0.296882	0.555052	-	AraC family transcriptional regulator	-	COG2207K
PG0442	-5.0177	2.70083	0.296291	0.554892	-	hypothetical protein	-	-
PG0826	-5.03588	2.71082	0.294761	0.554892	+	AraC family transcriptional regulator	-	COG2207K
PG0819	-5.25916	2.83983	0.183035	0.419441	+	integrase	-	COG4974L
PG1441	-5.27841	2.84462	0.199084	0.437406	-	lysozyme-like protein	-	-
PG1445	-5.31406	2.88066	0.182661	0.419441
PG1166	-5.41458	2.92411	0.11759	0.324328	-	hypothetical protein	-	-
PG1454	-5.41626	2.93207	0.1172	0.324328	-	integrase	-	COG4974L
PG0829	-5.45679	2.95973	0.123956	0.336648	-	hypothetical protein	-	-
PG0820	-5.55109	3.0327	0.11633	0.323188	+	integrase	-	COG4974L
PG1517	-5.61694	3.07456	0.0854532	0.260195
PG1444	-5.78809	3.17353	0.0506778	0.186456	+	hypothetical protein	-	-
PG1446	-5.81995	3.21443	0.0520114	0.189574	-	MATE efflux family protein	-	COG0534V	efflux
PG0864	-5.92532	3.2668	0.0460725	0.174449	-	multiple promoter invertase	mpi	COG1961L
PG1512	-5.94685	3.27715	0.0457232	0.173575	-	hypothetical protein	-	COG2865K
PG1442	-6.01511	3.31979	0.0309647	0.132706	-	hypothetical protein	-	-
PG0827	-6.03032	3.33031	0.0318289	0.134634	+	MATE efflux family protein	-	COG0534V	efflux
PG0823	-6.04334	3.32587	0.0338699	0.139045	+	hypothetical protein	-	COG1733K
PG0842	-6.08275	3.39512	0.0353269	0.143315	-	mobilizable transposon protein	-	-
PG1453	-6.22243	3.46767	0.019733	0.0979119	-	integrase	-	COG4974L
PG0831	-6.32298	3.53126	0.0138844	0.0771355	+	hypothetical protein	-	-
PG1450	-6.35251	3.54093	0.0161172	0.0842588	-	hypothetical protein	-	COG1733K
PG0282	-6.39632	3.53208	0.0207955	0.101088	-	ABC transporter ATP-binding protein	-	COG1136V
PG1492	-6.40886	8.48322	1.95202e-13	1.46402e-11	+	hypothetical protein	-	-
PG0543	-6.46067	3.64819	0.0269632	0.119768	+	transcriptional regulator	-	COG1476K
PG0564	-6.46082	3.64427	0.0298377	0.128725	-	hypothetical protein	-	-
PG0815	-6.55573	3.70329	0.0184878	0.0929157	+	hypothetical protein	-	-
PG0313	-6.69183	3.79405	0.0147182	0.0801988	+	hypothetical protein	-	-
PG2194	-6.72352	3.83943	0.0167863	0.0865962	-	ISPg4, transposase	-	COG3385L
PG0050	-6.76312	3.86538	0.0129443	0.0738054	+	ISPg4, transposase	-	COG3385L
PG1108	-6.7922	7.20909	8.654e-11	4.01793e-09	-	hypothetical protein	-	COG4103S
PG1491	-6.922	8.60322	7.95502e-14	6.20492e-12	+	hypothetical protein	-	-
PG0850	-6.94149	3.98584	0.00532507	0.0384588	-	excisionase DNA-binding protein	-	COG2452L
PG2135	-6.96172	4.00949	0.00518364	0.0377168	+	putative lipoprotein	-	-
PG1493	-6.99614	9.27891	2.46967e-16	2.83286e-14	+	hypothetical protein	-	-
PG1487	-7.00783	4.04456	0.00417345	0.0328154	+	hypothetical protein	-	-
PG0225	-7.08273	4.10501	0.00378967	0.0303779	-	ISPg4, transposase	-	COG3385L
PG1440	-7.10554	4.10139	0.00364683	0.0296305	-	hypothetical protein	-	-
PG0929	-7.13111	4.12675	0.00325651	0.0270221	-	hypothetical protein	-	-
PG0019	-7.2357	4.20279	0.00232736	0.0205355	+	ISPg4 transposase	-	COG3385L
PG0822	-7.32529	4.26733	0.00191464	0.0176945	-	hypothetical protein	-	COG3631R
PG0824	-7.3937	4.32295	0.00112157	0.0117697	+	hypothetical protein	-	-
PG1515	-7.44897	4.3843	0.00119296	0.0122944	+	ribulose bisphosphate carboxylase-like protein	-	COG1850G
PG1519	-7.54027	4.45354	0.00172319	0.0163117	+	hypothetical protein	-	-
PG0431	-7.55436	4.45931	0.000692573	0.00794422	+	hypothetical protein	-	-
PG1508	-7.58068	8.19977	4.34367e-06	8.38629e-05	+	hypothetical protein	-	-
PG2038	-7.59084	4.51089	0.00339188	0.0279079	-	N-acetylmuramoyl-L-alanine amidase	-	COG3023V
PG1449	-7.6295	4.50246	0.00133263	0.0132428	-	hypothetical protein	-	-
PG1514	-7.64219	4.53479	0.000766096	0.00858556	+	glycerol dehydrogenase	-	COG0371C
PG1509	-7.64865	4.42657	0.00805475	0.0528847	+	HAD superfamily hydrolase	-	COG1011R
PG0556	-7.79294	4.63762	0.00062368	0.00741571	+	hypothetical protein	-	-
PG1516	-7.80022	4.65188	0.000652171	0.00765117	+	hypothetical protein	-	COG2074G
PG1436	-7.92391	4.75212	0.000274876	0.00372228	+	ATPase	-	-
PG0007	-8.09684	4.88514	8.76637e-05	0.0013355	-	hypothetical protein	-	-
PG1513	-8.29828	5.04385	4.3287e-05	0.000697601	+	phosphoribosyltransferase /phosphoglycerate mutase	-	COG0406G
PG1451	-8.46867	5.17075	5.40268e-05	0.000856522	+	hypothetical protein	-	COG3631R
PG1439	-8.62311	5.30236	2.38549e-05	0.000394213	-	hypothetical protein	-	-
PG1530	-8.73347	5.39376	9.81452e-06	0.000178863	+	hypothetical protein	-	COG2357S
PG1531	-8.99779	5.6132	2.71568e-06	5.5743e-05
PG1202	-9.04534	5.65444	2.03892e-06	4.36911e-05	-	hypothetical protein	-	-
PG0860	-9.05442	5.65539	3.70284e-06	7.22054e-05	+	transcriptional regulator	-	-
PG0972	-9.08401	5.68361	2.13637e-06	4.52818e-05	+	hypothetical protein	-	COG4268V
PG1499	-9.08718	5.69172	2.17352e-06	4.55738e-05	+	hypothetical protein	-	-
PG2019	-9.15092	5.74093	1.84054e-05	0.000314829	-	hypothetical protein	-	-
PG1617	-9.34738	5.90447	8.3957e-07	1.92607e-05	-	hypothetical protein	-	-
PG1529	-9.56589	6.09105	2.03543e-07	5.22248e-06	+	hypothetical protein	-	-
PG0382	-9.73779	6.2447	5.50517e-07	1.30916e-05	+	hypothetical protein	-	COG4916S
PG0545	-9.84676	6.33368	5.63323e-08	1.56926e-06	+	hypothetical protein	-	COG0732V
PG0832	-9.92319	6.39952	3.05243e-07	7.53447e-06	-	hypothetical protein	-	-
PG2018	-10.0589	6.51513	2.40665e-07	6.09475e-06	-	hypothetical protein	-	-
PG0838	-10.0629	6.51868	8.87451e-09	2.79118e-07	+	integrase	-	COG4974L
PG0113	-10.0903	6.55163	3.11237e-07	7.5864e-06	+	hypothetical protein	-	COG2746V
PG0971	-10.1306	6.57345	7.62166e-09	2.47704e-07	+	McrBC restriction endonuclease system, McrB subunit	-	COG1401V
PG0741	-10.368	6.78313	6.39201e-10	2.35178e-08	-	hypothetical protein	-	-
PG0110	-10.4796	6.88712	6.62605e-09	2.18997e-07	+	glycosyl transferase	-	COG0438M
PG0544	-10.5353	6.93403	3.60865e-10	1.49178e-08	+	type I restriction-modification system, M subunit	-	COG0286V
PG0982	-10.5466	6.94092	3.67208e-10	1.49178e-08	+	hypothetical protein	-	COG3063NU
PG1908	-10.6393	7.02075	5.37625e-10	2.05563e-08	+	hypothetical protein	-	-
PG0833	-10.6637	7.046	4.36062e-10	1.70064e-08	-	hypothetical protein	-	-
PG0111	-10.7694	7.14288	2.10287e-10	9.11242e-09	+	capsular polysacharride biosynthesis gene	-	COG1541H
PG0839	-10.8554	7.21703	3.77159e-12	2.29831e-10	+	hypothetical protein	-	COG2333R
PG1591	-10.8699	7.22875	6.91991e-12	3.96877e-10	+	hypothetical protein	-	COG4748S
PG0410	-11.0194	7.36177	9.95219e-12	5.33408e-10	+	hypothetical protein	-	-
PG0866	-11.1102	7.44356	1.17645e-12	7.64695e-11	+	hypothetical protein	-	-
PG2016	-11.2452	7.56776	2.73621e-11	1.3681e-09	-	CRISPR-associated helicase Cas3	cas3	COG1203R
PG0834	-11.4273	7.73442	7.34469e-15	6.51006e-13	-	hypothetical protein	-	-
PG2017	-11.5452	7.84017	9.74484e-12	5.33408e-10	-	hypothetical protein	-	-
PG0862	-11.6934	7.97814	1.03038e-15	1.0575e-13	+	type IIS restriction endonuclease	-	COG1002V
PG0861	-11.7768	8.05536	6.07752e-17	9.11627e-15	+	Snf2/Rad54 family helicase	-	COG0513LKJ
PG0742	-12.0578	8.31747	5.03151e-20	1.58678e-17	-	antigen PgaA	pgaA	COG3950R
PG0840	-12.5898	8.81933	2.68575e-22	1.36986e-19	+	hypothetical protein	-	-

## Sheet: 5. Pgi GO
GO terms enriched in up-regulated genes
GO.ID	Term	Annotated	Significant	Expected	classicFisher	FDR	genes
GO:0006355	regulation of transcription, DNA-templat...	24	3	1.12	0.09624	0.140112	PG0807/PG1044/PG1181
GO:0006412	translation	81	11	3.78	0.00056	0.00725	PG0037/PG0375/PG0377/PG0385/PG0592/PG0595/PG0596/PG0597/PG0990/PG1959/PG2117
GO:0006518	peptide metabolic process	85	11	3.97	0.00087	0.00725	PG0037/PG0375/PG0377/PG0385/PG0592/PG0595/PG0596/PG0597/PG0990/PG1959/PG2117
GO:0006662	glycerol ether metabolic process	2	1	0.09	0.09129	0.140112	PG0275
GO:0006873	cellular ion homeostasis	3	1	0.14	0.13384	0.140112	PG0090
GO:0006875	cellular metal ion homeostasis	3	1	0.14	0.13384	0.140112	PG0090
GO:0006879	cellular iron ion homeostasis	2	1	0.09	0.09129	0.140112	PG0090
GO:0007155	cell adhesion	1	1	0.05	0.0467	0.0972917	PG2132
GO:0009059	macromolecule biosynthetic process	176	17	8.22	0.00073	0.00725	PG0037/PG0108/PG0375/PG0377/PG0385/PG0592/PG0595/PG0596/PG0597/PG0807/PG0990/PG1044/PG1181/PG1237/PG1768/PG1959/PG2117
GO:0009405	pathogenesis	5	2	0.23	0.01939	0.0646333	PG1055/PG2132
GO:0009889	regulation of biosynthetic process	28	3	1.31	0.13731	0.140112	PG0807/PG1044/PG1181
GO:0010467	gene expression	158	15	7.38	0.00229	0.0104545	PG0037/PG0375/PG0377/PG0385/PG0592/PG0595/PG0596/PG0597/PG0807/PG0990/PG1044/PG1181/PG1237/PG1959/PG2117
GO:0010468	regulation of gene expression	27	3	1.26	0.12652	0.140112	PG0807/PG1044/PG1181
GO:0010556	regulation of macromolecule biosynthetic...	28	3	1.31	0.13731	0.140112	PG0807/PG1044/PG1181
GO:0015979	photosynthesis	1	1	0.05	0.0467	0.0972917	PG1768
GO:0015994	chlorophyll metabolic process	1	1	0.05	0.0467	0.0972917	PG1768
GO:0015995	chlorophyll biosynthetic process	1	1	0.05	0.0467	0.0972917	PG1768
GO:0018904	ether metabolic process	2	1	0.09	0.09129	0.140112	PG0275
GO:0019219	regulation of nucleobase-containing comp...	27	3	1.26	0.12652	0.140112	PG0807/PG1044/PG1181
GO:0019222	regulation of metabolic process	30	3	1.4	0.15982	0.15982	PG0807/PG1044/PG1181
GO:0019538	protein metabolic process	95	11	4.44	0.0023	0.0104545	PG0037/PG0375/PG0377/PG0385/PG0592/PG0595/PG0596/PG0597/PG0990/PG1959/PG2117
GO:0019725	cellular homeostasis	10	4	0.47	0.00069	0.00725	PG0090/PG0174/PG0275/PG1729
GO:0022610	biological adhesion	1	1	0.05	0.0467	0.0972917	PG2132
GO:0030003	cellular cation homeostasis	3	1	0.14	0.13384	0.140112	PG0090
GO:0031326	regulation of cellular biosynthetic proc...	28	3	1.31	0.13731	0.140112	PG0807/PG1044/PG1181
GO:0034645	cellular macromolecule biosynthetic proc...	169	16	7.89	0.00151	0.00877778	PG0037/PG0375/PG0377/PG0385/PG0592/PG0595/PG0596/PG0597/PG0807/PG0990/PG1044/PG1181/PG1237/PG1768/PG1959/PG2117
GO:0042440	pigment metabolic process	3	1	0.14	0.13384	0.140112	PG1768
GO:0042592	homeostatic process	15	4	0.7	0.00377	0.0145	PG0090/PG0174/PG0275/PG1729
GO:0043043	peptide biosynthetic process	83	11	3.88	0.0007	0.00725	PG0037/PG0375/PG0377/PG0385/PG0592/PG0595/PG0596/PG0597/PG0990/PG1959/PG2117
GO:0043170	macromolecule metabolic process	319	19	14.9	0.10156	0.140112	PG0037/PG0108/PG0375/PG0377/PG0385/PG0549/PG0592/PG0595/PG0596/PG0597/PG0754/PG0807/PG0990/PG1044/PG1181/PG1237/PG1768/PG1959/PG2117
GO:0043603	cellular amide metabolic process	89	11	4.16	0.00131	0.00877778	PG0037/PG0375/PG0377/PG0385/PG0592/PG0595/PG0596/PG0597/PG0990/PG1959/PG2117
GO:0043604	amide biosynthetic process	84	11	3.92	0.00078	0.00725	PG0037/PG0375/PG0377/PG0385/PG0592/PG0595/PG0596/PG0597/PG0990/PG1959/PG2117
GO:0044260	cellular macromolecule metabolic process	305	18	14.24	0.12364	0.140112	PG0037/PG0375/PG0377/PG0385/PG0549/PG0592/PG0595/PG0596/PG0597/PG0754/PG0807/PG0990/PG1044/PG1181/PG1237/PG1768/PG1959/PG2117
GO:0044267	cellular protein metabolic process	91	11	4.25	0.00158	0.00877778	PG0037/PG0375/PG0377/PG0385/PG0592/PG0595/PG0596/PG0597/PG0990/PG1959/PG2117
GO:0044271	cellular nitrogen compound biosynthetic ...	230	17	10.74	0.01698	0.0606429	PG0037/PG0202/PG0375/PG0377/PG0385/PG0592/PG0595/PG0596/PG0597/PG0807/PG0990/PG1044/PG1181/PG1237/PG1768/PG1959/PG2117
GO:0045454	cell redox homeostasis	7	3	0.33	0.00287	0.0119583	PG0174/PG0275/PG1729
GO:0046148	pigment biosynthetic process	3	1	0.14	0.13384	0.140112	PG1768
GO:0046916	cellular transition metal ion homeostasi...	3	1	0.14	0.13384	0.140112	PG0090
GO:0050789	regulation of biological process	55	6	2.57	0.03618	0.0972917	PG0174/PG0275/PG0807/PG1044/PG1181/PG1729
GO:0050794	regulation of cellular process	55	6	2.57	0.03618	0.0972917	PG0174/PG0275/PG0807/PG1044/PG1181/PG1729
GO:0051252	regulation of RNA metabolic process	24	3	1.12	0.09624	0.140112	PG0807/PG1044/PG1181
GO:0051704	multi-organism process	11	2	0.51	0.08943	0.140112	PG1055/PG2132
GO:0055072	iron ion homeostasis	3	1	0.14	0.13384	0.140112	PG0090
GO:0055082	cellular chemical homeostasis	3	1	0.14	0.13384	0.140112	PG0090
GO:0065007	biological regulation	63	7	2.94	0.02137	0.0667813	PG0090/PG0174/PG0275/PG0807/PG1044/PG1181/PG1729
GO:0065008	regulation of biological quality	29	4	1.35	0.04103	0.0972917	PG0090/PG0174/PG0275/PG1729
GO:1901566	organonitrogen compound biosynthetic pro...	207	13	9.67	0.13583	0.140112	PG0037/PG0202/PG0375/PG0377/PG0385/PG0592/PG0595/PG0596/PG0597/PG0990/PG1768/PG1959/PG2117
GO:1903506	regulation of nucleic acid-templated tra...	24	3	1.12	0.09624	0.140112	PG0807/PG1044/PG1181
GO:2000112	regulation of cellular macromolecule bio...	28	3	1.31	0.13731	0.140112	PG0807/PG1044/PG1181
GO:2001141	regulation of RNA biosynthetic process	24	3	1.12	0.09624	0.140112	PG0807/PG1044/PG1181
GO terms enriched in down-regulated genes
GO.ID	Term	Annotated	Significant	Expected	classicFisher	FDR	genes
GO:0000270	peptidoglycan metabolic process	14	4	0.87	0.0081	0.0490909	PG0581/PG1106/PG1342/PG2038
GO:0000902	cell morphogenesis	15	3	0.93	0.0595	0.0698913	PG0581/PG1106/PG1342
GO:0006022	aminoglycan metabolic process	14	4	0.87	0.0081	0.0490909	PG0581/PG1106/PG1342/PG2038
GO:0006023	aminoglycan biosynthetic process	11	3	0.68	0.0257	0.0698913	PG0581/PG1106/PG1342
GO:0006024	glycosaminoglycan biosynthetic process	11	3	0.68	0.0257	0.0698913	PG0581/PG1106/PG1342
GO:0006231	dTMP biosynthetic process	1	1	0.06	0.0618	0.0698913	PG2060
GO:0006235	dTTP biosynthetic process	1	1	0.06	0.0618	0.0698913	PG2060
GO:0006304	DNA modification	6	3	0.37	0.0039	0.0490909	PG0544/PG0545/PG0862
GO:0006305	DNA alkylation	3	2	0.19	0.0108	0.0490909	PG0544/PG0862
GO:0006306	DNA methylation	3	2	0.19	0.0108	0.0490909	PG0544/PG0862
GO:0006352	DNA-templated transcription, initiation	8	3	0.49	0.0099	0.0490909	PG0162/PG1105/PG1318
GO:0006537	glutamate biosynthetic process	1	1	0.06	0.0618	0.0698913	PG1269
GO:0006560	proline metabolic process	1	1	0.06	0.0618	0.0698913	PG1269
GO:0006561	proline biosynthetic process	1	1	0.06	0.0618	0.0698913	PG1269
GO:0006772	thiamine metabolic process	6	2	0.37	0.0478	0.0698913	PG2109/PG2110
GO:0006790	sulfur compound metabolic process	14	3	0.87	0.0497	0.0698913	PG0691/PG2109/PG2110
GO:0008360	regulation of cell shape	14	3	0.87	0.0497	0.0698913	PG0581/PG1106/PG1342
GO:0009202	deoxyribonucleoside triphosphate biosynt...	1	1	0.06	0.0618	0.0698913	PG2060
GO:0009212	pyrimidine deoxyribonucleoside triphosph...	1	1	0.06	0.0618	0.0698913	PG2060
GO:0009228	thiamine biosynthetic process	5	2	0.31	0.0332	0.0698913	PG2109/PG2110
GO:0009229	thiamine diphosphate biosynthetic proces...	5	2	0.31	0.0332	0.0698913	PG2109/PG2110
GO:0009252	peptidoglycan biosynthetic process	11	3	0.68	0.0257	0.0698913	PG0581/PG1106/PG1342
GO:0009273	peptidoglycan-based cell wall biogenesis	11	3	0.68	0.0257	0.0698913	PG0581/PG1106/PG1342
GO:0009653	anatomical structure morphogenesis	16	3	0.99	0.0702	0.0702	PG0581/PG1106/PG1342
GO:0022603	regulation of anatomical structure morph...	14	3	0.87	0.0497	0.0698913	PG0581/PG1106/PG1342
GO:0022604	regulation of cell morphogenesis	14	3	0.87	0.0497	0.0698913	PG0581/PG1106/PG1342
GO:0030203	glycosaminoglycan metabolic process	14	4	0.87	0.0081	0.0490909	PG0581/PG1106/PG1342/PG2038
GO:0032259	methylation	7	2	0.43	0.0643	0.0698913	PG0544/PG0862
GO:0032502	developmental process	16	3	0.99	0.0702	0.0702	PG0581/PG1106/PG1342
GO:0032989	cellular component morphogenesis	15	3	0.93	0.0595	0.0698913	PG0581/PG1106/PG1342
GO:0035725	sodium ion transmembrane transport	1	1	0.06	0.0618	0.0698913	PG1611
GO:0042357	thiamine diphosphate metabolic process	5	2	0.31	0.0332	0.0698913	PG2109/PG2110
GO:0042546	cell wall biogenesis	11	3	0.68	0.0257	0.0698913	PG0581/PG1106/PG1342
GO:0042723	thiamine-containing compound metabolic p...	6	2	0.37	0.0478	0.0698913	PG2109/PG2110
GO:0042724	thiamine-containing compound biosyntheti...	5	2	0.31	0.0332	0.0698913	PG2109/PG2110
GO:0043414	macromolecule methylation	7	2	0.43	0.0643	0.0698913	PG0544/PG0862
GO:0044036	cell wall macromolecule metabolic proces...	12	3	0.74	0.0328	0.0698913	PG0581/PG1106/PG1342
GO:0044038	cell wall macromolecule biosynthetic pro...	11	3	0.68	0.0257	0.0698913	PG0581/PG1106/PG1342
GO:0044272	sulfur compound biosynthetic process	7	2	0.43	0.0643	0.0698913	PG2109/PG2110
GO:0044728	DNA methylation or demethylation	3	2	0.19	0.0108	0.0490909	PG0544/PG0862
GO:0044767	single-organism developmental process	16	3	0.99	0.0702	0.0702	PG0581/PG1106/PG1342
GO:0045229	external encapsulating structure organiz...	13	4	0.8	0.0061	0.0490909	PG0581/PG1106/PG1342/PG1654
GO:0046073	dTMP metabolic process	1	1	0.06	0.0618	0.0698913	PG2060
GO:0046075	dTTP metabolic process	1	1	0.06	0.0618	0.0698913	PG2060
GO:0048856	anatomical structure development	16	3	0.99	0.0702	0.0702	PG0581/PG1106/PG1342
GO:0050793	regulation of developmental process	14	3	0.87	0.0497	0.0698913	PG0581/PG1106/PG1342
GO:0070589	cellular component macromolecule biosynt...	11	3	0.68	0.0257	0.0698913	PG0581/PG1106/PG1342
GO:0071436	sodium ion export	1	1	0.06	0.0618	0.0698913	PG1611
GO:0071554	cell wall organization or biogenesis	13	4	0.8	0.0061	0.0490909	PG0581/PG1106/PG1342/PG1654
GO:0071555	cell wall organization	12	4	0.74	0.0044	0.0490909	PG0581/PG1106/PG1342/PG1654

## Sheet: 6. Tde exp
genes			in vitro						periodontitis
CDS	GeneID	product	Td_log_rep1	Td_log_rep2	Td_st10_rep1	Td_st10_rep2	Td_st7_rep1	Td_st7_rep2	AU_02	AU_05	AU_08	AU_13
cds0	2741619	chromosomal replication initiation protein	1085	2905	313	350	1865	2121	1	30	4	17
cds1	2741616	DNA gyrase subunit B	2276	6020	1695	2022	6486	6989	4	21	9	19
cds2	2741617	hypothetical protein	210	560	264	298	688	716	0	2	1	1
cds3	2741618	hypothetical protein	422	1018	359	428	1111	1262	0	4	1	7
cds4	2741620	L-threonine aldolase	541	1532	566	730	1104	1252	0	8	1	6
cds5	2741621	SNF2 domain-containing protein	1278	3133	919	1140	2715	3138	2	7	0	1
cds6	2741622	hypothetical protein	514	1476	555	679	925	1002	3	0	0	13
cds7	2741623	copper-translocating P-type ATPase	1609	4078	997	1186	3165	3267	2	13	4	18
cds8	2741624	hypothetical protein	921	2160	1949	2617	2872	3097	4	7	0	6
cds9	2741625	MutT/nudix	608	1502	382	453	1499	1421	0	3	1	1
cds10	2741626	peroxiredoxin	847	2323	4188	5234	4120	4452	24	51	133	190
cds11	2741627	carbon starvation protein CstA	13212	33443	21766	26824	29882	31006	9	84	25	64
cds12	2741628	methylenetetrahydrofolate dehydrogenase/methenyltetrahydrofolate cyclohydrolase	2311	6277	1421	1957	4571	4895	8	14	5	15
cds13	2741629	hypothetical protein	3144	7900	1092	1303	5600	6359	6	9	6	31
cds14	2741630	lipoprotein	2968	7413	1492	1854	6701	7071	0	87	1	4
cds15	2741631	recombination factor protein RarA	595	1448	403	478	1577	1576	3	4	5	17
cds16	2741632	hypothetical protein	1743	4567	583	659	3919	4329	0	32	7	0
cds17	2741633	LysM domain-containing protein	13578	35203	16385	22294	34117	37566	24	214	41	180
cds18	2741634	formate--tetrahydrofolate ligase	6679	17240	10112	12701	18924	20522	22	64	9	56
cds19	2741635	glycyl-tRNA synthetase	6106	15398	2420	3337	10268	11371	14	66	21	41
cds20	2741636	CDP-alcohol phosphatidyltransferase	283	713	100	125	496	594	0	2	0	5
cds21	2741637	hypothetical protein	1223	3209	523	656	1908	2174	0	0	0	10
cds22	2741638	acetyltransferase	85	243	46	20	157	184	0	0	0	1
cds23	2741639	glycosyl hydrolase	1027	2457	355	409	1822	1857	2	7	5	7
cds24	2741640	hypothetical protein	1444	3447	713	940	2046	2381	0	0	2	4
cds25	2741641	TraB	860	2139	595	773	2189	2440	0	1	5	13
cds26	2741642	DHH super%2C subfamily 1	980	2541	486	600	2070	2227	0	0	1	5
cds27	2741643	ABC transporter ATP-binding protein	154	381	411	569	356	390	0	0	0	1
cds28	2741644	ABC transporter ATP-binding protein	291	906	1260	1571	1099	1206	0	1	0	1
cds29	2741645	prolipoprotein diacylglyceryl transferase	103	212	52	44	149	155	0	2	0	0
cds30	2741646	hypothetical protein	1504	4158	2507	3352	4120	4203	0	5	0	0
cds31	2741647	histidine kinase-related ATPase	134	298	80	80	285	328	0	0	0	0
cds32	2741648	DNA-binding response regulator	230	614	78	76	347	394	2	0	0	0
cds33	2741649	hypothetical protein	1697	4369	749	1006	2489	2844	0	0	0	3
cds34	2741650	acetyltransferase	350	777	256	414	718	834	0	3	0	0
cds35	2741651	hypothetical protein	187	527	178	210	474	603	0	0	0	0
cds36	2741652	AbrB family transcriptional regulator	148	413	109	105	229	259	0	0	0	2
cds37	2741653	3-oxoacyl-ACP synthase	1712	4702	1718	2152	3626	3857	13	35	5	15
cds38	2741654	ISTde1%2C transposase	48	136	77	95	97	115	1	0	0	0
cds39	2741655	AMP-binding protein	232	640	420	564	750	778	4	14	2	8
cds40	2741656	birA bifunctional protein	271	664	177	209	508	513	0	2	0	2
cds41	2741657	phosphate acetyltransferase	5332	14048	4659	5470	9799	10367	2	21	7	14
cds42	2741658	TPR	1261	3283	1190	1445	2770	2915	2	6	3	12
cds43	2741659	ABC-F type ribosomal protection protein	238	678	96	132	320	369	0	0	0	0
cds44	2741660	ABC transporter ATP-binding protein	809	2169	534	680	1812	1893	0	0	5	4
cds45	2741661	formiminotransferase-cyclodeaminase	4241	10258	4807	5757	11525	11720	0	5	18	18
cds46	2741662	imidazolonepropionase	3398	8912	2316	2921	6392	6741	4	8	8	13
cds47	2741663	hypothetical protein	2595	7066	1307	1531	3223	3597	0	2	2	10
cds48	2741664	hypothetical protein	576	1741	1025	1476	1276	1476	0	0	0	7
cds49	2741665	RNA methyltransferase	229	575	96	86	524	518	0	0	1	5
cds50	2741666	iron-containing alcohol dehydrogenase	2746	7141	1097	1294	6535	7438	1	0	2	7
cds51	2741667	flagellar biosynthetic protein FliQ	433	1191	526	641	1064	1090	0	0	0	2
cds52	2741668	flagellar biosynthetic protein FliR	977	2462	1083	1575	2739	3128	0	3	1	4
cds53	2741669	flagellar biosynthesis protein FlhB	1140	2928	946	1290	2976	3178	2	9	1	4
cds54	2741670	flagellar biosynthesis protein FlhA	1424	3669	1664	2047	4175	4265	8	13	3	11
cds55	2741671	DNA-directed RNA polymerase subunit omega	485	1201	336	371	710	755	2	9	3	5
cds56	2741672	tRNA delta(2)-isopentenylpyrophosphate transferase	686	1736	456	622	1150	1217	0	1	1	3
cds57	2741673	hypothetical protein	32	62	34	40	47	42	0	0	0	1
cds58	2741674	hypothetical protein	1	44	11	7	15	14	0	0	0	0
cds59	2741675	hypothetical protein	761	1895	180	222	1063	1257	0	0	0	1
cds60	2741676	fic	177	502	125	241	364	396	0	0	1	0
cds61	2741677	PTS system transporter subunit IIA	7354	17471	8739	11705	17569	20220	23	44	17	166
cds62	2741678	hypothetical protein	1771	4566	888	1116	3317	3681	0	6	1	37
cds63	2741679	diphosphate--fructose-6-phosphate 1-phosphotransferase	1624	4049	1587	1926	3335	3742	3	18	3	21
cds64	2741680	hypothetical protein	542	1367	474	616	1358	1422	0	8	2	15
cds65	2741681	hypothetical protein	289	765	262	274	596	658	2	0	1	5
cds66	2741682	cyclic nucleotide-binding protein	3450	8802	3748	4909	7948	8616	28	19	7	35
cds67	2741683	diaminopimelate aminotransferase	1774	4502	535	689	3084	3422	2	9	2	11
cds68	2741684	hypothetical protein	216	611	80	123	599	641	0	4	0	3
cds69	2741685	sigma-70 family RNA polymerase sigma factor	73	230	84	85	193	248	0	15	5	43
cds70	2741686	U32 family peptidase	2952	8060	3122	3793	7216	7781	3	14	12	11
cds71	2741687	methyl-accepting chemotaxis protein	2264	6149	2013	2686	5706	6560	4	3	5	12
cds72	2741688	riboflavin biosynthesis protein RibF	121	239	186	224	283	356	0	0	0	0
cds73	2741689	amino acid permease	429	1078	1324	1856	1304	1388	0	0	0	0
cds74	2741690	sorbitol dehydrogenase	194	468	320	406	647	584	0	0	0	0
cds75	2741691	aldolase	86	230	215	201	244	225	0	0	0	0
cds76	2741692	glycine reductase complex proprotein GrdE1	126	259	211	290	304	286	0	0	0	0
cds77	2741693	glycine reductase complex selenoprotein GrdB1	123	285	180	212	234	245	0	0	0	0
cds78	2741694	DNA-binding protein	82	217	93	151	194	174	0	0	0	0
cds79	2741695	betaine aldehyde dehydrogenase	280	856	458	616	652	677	0	0	3	0
cds80	2741696	hypothetical protein	427	1046	334	370	809	947	0	1	3	2
cds81	2741697	MerR family transcriptional regulator	122	287	63	95	267	269	0	1	1	1
cds82	2741698	GTP-binding protein EngA	958	2450	819	924	2438	2536	0	0	1	7
cds83	2741699	phosphoenolpyruvate-protein phosphotransferase	1129	2779	824	1029	2347	2409	2	3	1	7
cds84	2741700	ATP-dependent DNA helicase UvrD	479	1196	371	489	819	909	0	0	0	5
cds85	2741701	hypothetical protein	1023	2573	662	873	1729	2107	0	0	0	5
cds86	2741702	potassium transporter peripheral membrane protein	2306	5558	883	1047	3391	3562	1	11	1	2
cds87	2741703	Trk system potassium uptake protein TrkH	1005	2287	754	911	1978	2054	0	0	6	5
cds88	2741704	transglutaminase	2069	4994	2323	2862	5584	6224	3	3	12	34
cds89	2741705	hypothetical protein	2842	6872	5086	6201	9241	10138	0	2	9	15
cds90	2741706	RNA polymerase sigma-24 factor	22213	54959	83024	107359	100849	110807	8	15	22	127
cds91	2741707	cysteinyl-tRNA synthetase	5210	13472	3186	3917	12227	12807	0	7	13	33
cds92	2741708	UDP-N-acetylenolpyruvoylglucosamine reductase	225	538	119	158	339	418	0	0	0	3
cds93	2741709	hypothetical protein	14	49	11	23	18	22	0	0	0	0
cds94	2741710	hypothetical protein	922	2652	734	1062	1267	1443	0	2	8	28
cds95	2741711	NADH oxidase	2191	5488	1528	1712	3233	3632	2	0	7	27
cds96	2741712	hypothetical protein	298	801	122	176	413	462	0	0	0	0
cds97	2741713	hypothetical protein	352	924	81	84	548	654	0	3	0	5
cds98	2741714	adenine-specific DNA modification methyltransferase	300	793	167	167	475	583	0	0	0	1
cds99	2741715	hypothetical protein	6159	15862	2528	3287	9668	10315	11	29	4	28
cds100	2741716	alpha-amylase	395	1095	189	251	683	684	0	2	1	3
cds101	2741717	cyclic nucleotide-binding protein	2139	5499	1691	2328	3565	4067	1	2	2	9
cds102	2741718	class-V aminotransferase	412	1082	282	359	879	926	0	1	0	2
cds103	2741719	3-dehydroquinate synthase	410	984	313	399	1147	1132	0	1	0	2
cds104	2741720	MTA/SAH nucleosidase	999	2610	1073	1388	2659	2890	4	6	4	1
cds105	2741721	hypothetical protein	1014	2840	975	1197	2529	3053	0	1	2	3
cds106	2741722	alpha-amylase	2182	5922	1758	2253	4181	4643	2	16	1	6
cds107	2741723	hypothetical protein	1991	4859	1350	1665	3105	3429	0	0	0	0
cds108	2741724	phenylalanyl-tRNA synthetase subunit alpha	2520	6203	1477	1786	4969	5112	8	23	5	16
cds109	2741725	M23/M37 peptidase	5648	14176	4501	5970	13274	14046	5	22	17	84
cds110	2741726	hypothetical protein	815	1897	677	998	1705	2016	0	11	14	13
cds111	2741727	hypothetical protein	355	904	160	235	770	812	0	5	0	8
cds112	2741728	tpl protein	1226	3091	908	1146	3406	3597	2	14	8	8
cds113	2741729	iron-dependent transcriptional regulator	1668	4141	1329	1747	2718	2984	2	12	0	25
cds114	2741730	hypothetical protein	1136	2896	254	390	1657	1921	0	0	3	3
cds115	2741731	hypothetical protein	635	1649	341	444	1406	1514	0	3	1	4
cds116	2741732	lipoprotein	482	1205	269	273	816	953	0	0	0	4
cds117	2741733	hypothetical protein	821	2194	957	1227	2026	2346	2	2	1	13
cds118	2741734	flagellar protein FliS	802	2039	792	895	2110	2363	1	6	3	20
cds119	2741735	hypothetical protein	3651	9691	2285	2661	6850	7582	4	17	0	19
cds120	2741736	hypothetical protein	869	2252	476	599	1721	1869	1	9	2	7
cds121	2741737	dihydrouridine synthase	220	515	91	115	451	449	0	2	1	3
cds122	2741738	hypothetical protein	464	1425	203	230	869	920	0	1	0	2
cds123	2741739	rhomboid	623	1523	479	700	1402	1603	0	0	1	23
cds124	2741740	diguanylate cyclase	375	956	434	603	885	928	0	0	2	8
cds125	2739582	hypothetical protein	1298	3269	672	894	2656	3060	0	0	0	5
cds126	2739583	DNA-binding protein	41	104	28	14	32	39	0	2	0	0
cds127	2739584	HAMP domain/GGDEF domain/EAL	974	2493	594	779	2311	2660	0	4	4	44
cds128	2739612	bifunctional aspartate carbamoyltransferase catalytic subunit/aspartate carbamoyltransferase regulatory subunit	1859	4668	2384	2981	6655	7188	7	6	0	9
cds129	2739442	sodium/dicarboxylate symporter	9149	23526	2736	3441	24968	25882	1	46	31	56
cds130	2739443	hypothetical protein	82	238	26	26	264	257	0	0	0	0
cds131	2739444	hypothetical protein	250	710	61	86	765	834	0	0	1	2
cds132	2739445	GntR family transcriptional regulator	102	273	327	442	357	491	0	3	0	0
cds133	2741329	oxidoreductase%2C FAD-dependent	121	261	280	334	473	494	0	14	0	0
cds134	2741330	pyridine nucleotide-disulfide oxidoreductase	147	383	407	599	651	669	3	7	1	0
cds135	2741331	hypothetical protein	6	21	19	26	36	39	1	9	0	0
cds136	2741332	carbohydrate kinase	84	251	172	285	385	403	0	9	0	0
cds137	2739342	alkyl-dihydroxyacetonephosphate synthase	200	519	432	566	834	892	4	47	1	0
cds138	2739343	hypothetical protein	13565	33923	12602	16015	25992	30737	0	74	0	0
cds139	2739344	ISTde2%2C transposase	442	1287	336	428	808	978	2	0	0	0
cds140	2739345	hypothetical protein	32	60	43	47	72	59	2	0	0	2
cds141	2739346	hypothetical protein	0	0	5	0	1	0	1	5	0	0
cds142	2739298	thiamine ABC transporter thiamine-binding protein	381	974	692	900	1032	1074	2	6	1	15
cds143	2739299	thiamine ABC transporter permease	64	180	87	89	128	162	0	5	0	5
cds144	2739300	thiamine ABC transporter ATP-binding protein	28	79	39	45	101	92	0	2	0	0
cds145	2739301	amidohydrolase	948	2300	1673	2131	2164	2282	1	2	0	8
cds146	2740835	hypothetical protein	6	7	2	3	0	1	0	0	0	0
cds147	2740836	histidine kinase-related ATPase	328	748	223	326	473	558	1	0	0	1
cds148	2740837	DNA-binding response regulator	178	524	104	135	314	409	0	3	0	0
cds149	2740838	ribonuclease BN-like	408	1067	342	343	934	1078	0	0	0	1
cds150	2740839	YeeE/YedE family integral membrane protein	5555	13111	3701	4788	11917	12553	0	15	5	0
cds151	2740840	amino acid permease	751	1851	733	700	2303	2345	0	2	2	0
cds152	2741741	coenzyme A disulfide reductase	6901	17822	6815	8290	16946	18496	3	24	23	61
cds153	2741742	adenylate/guanylate cyclase catalytic	2218	5314	1094	1422	4764	5476	0	0	0	8
cds154	2741743	adenylate/guanylate cyclase catalytic	2077	5367	1112	1433	4308	4832	0	4	0	23
cds155	2741744	adenylate/guanylate cyclase catalytic	5744	14705	6611	8154	14323	15085	2	0	0	0
cds156	2741745	KHG/KDPG family aldolase/carbohydrate kinase	1036	2718	1119	1343	3317	3438	2	10	1	4
cds157	2741759	hypothetical protein	580	1561	1188	1395	1037	1227	0	0	2	0
cds158	2741761	hypothetical protein	1218	3186	428	681	2071	2498	0	0	0	0
cds159	2741762	hypothetical protein	5	7	3	1	3	0	0	0	0	0
cds160	2739595	hypothetical protein	4189	11335	5960	7654	13072	14027	0	71	5	19
cds161	2739596	flavodoxin	617	1575	231	241	1491	1601	22	87	23	71
cds162	2739597	hypothetical protein	202	376	56	56	300	223	0	4	1	16
cds163	2739598	hypothetical protein	475	1365	973	1209	1212	1156	0	4	0	9
cds164	2739599	hypothetical protein	1005	2401	777	883	2313	2384	1	7	3	13
cds165	2739600	ABC transporter ATP-binding protein	1783	4624	1062	1437	4367	5068	5	17	8	17
cds166	2739520	GntR family transcriptional regulator	918	2204	958	1184	2827	3086	5	12	0	8
cds167	2739521	methyl-accepting chemotaxis protein	1074	2891	1052	1420	2890	3122	5	2	10	15
cds168	2739522	nuclease SbcCD subunit D	505	1271	219	291	996	1009	4	6	0	4
cds169	2739523	nuclease SbcCD%2C C subunit	675	1844	352	471	1499	1697	0	1	4	9
cds170	2739524	undecaprenyl pyrophosphate phosphatase	402	1045	262	285	860	961	1	5	0	2
cds171	2739525	FtsK/SpoIIIE family protein	1578	4136	1042	1263	4814	5540	2	14	6	21
cds172	2739347	nicotinate phosphoribosyltransferase	1730	4419	1212	1653	5045	5399	0	4	5	3
cds173	2739348	pyrrolidone-carboxylate peptidase	337	744	144	167	721	707	0	9	3	11
cds174	2739349	hypothetical protein	3283	8372	1491	1977	6403	6515	0	5	16	29
cds175	2739350	hypothetical protein	1651	4045	736	1090	2708	2782	0	2	3	21
cds176	2739351	methyl-accepting chemotaxis protein	2113	5275	4230	5111	5427	5422	11	17	2	2
cds177	2741604	hypothetical protein	28	69	70	90	89	76	0	2	0	0
cds178	2741605	hypothetical protein	53	126	96	115	140	129	0	0	0	0
cds179	2741606	methyl-accepting chemotaxis protein	2049	5238	2783	3489	4764	5005	11	7	2	1
cds180	2741607	ABC transporter ATP-binding protein	1458	3649	1893	2329	3640	3842	4	11	3	1
cds181	2741608	ABC transporter permease	931	2441	822	1161	1999	2399	0	18	3	2
cds182	2741609	ABC transporter ATP-binding protein	1006	2525	674	854	1626	1953	0	0	0	0
cds183	2741032	ABC transporter ATP-binding protein	948	2393	748	959	2011	2249	0	2	0	1
cds184	2741033	hypothetical protein	7171	17964	6936	8505	17396	18163	5	88	44	5
cds185	2741034	carboxylesterase	506	1370	226	238	950	1052	0	45	0	3
cds186	2741035	adenosine deaminase	1999	5084	686	872	3370	3852	0	5	0	21
cds187	2741036	hypothetical protein	89	269	57	59	197	190	1	1	1	0
cds188	2741037	hypothetical protein	104	299	52	70	220	270	0	0	0	0
cds189	2741610	acetyltransferase	137	291	46	72	275	298	0	3	0	0
cds190	2741611	hypothetical protein	20	66	20	7	72	68	0	0	0	0
cds191	2741612	hypothetical protein	391	863	88	127	768	771	1	9	2	7
cds192	2741613	hypothetical protein	1730	4418	455	586	2193	2401	1	5	1	3
cds193	2741614	acetyltransferase	209	493	58	48	255	285	0	0	0	0
cds194	2741615	hypothetical protein	21	68	16	12	43	29	0	0	0	0
cds195	2739013	PilT	507	1234	189	233	761	917	0	0	0	0
cds196	2739014	hypothetical protein	773	2028	793	1039	1404	1608	3	7	1	5
cds197	2739015	hypothetical protein	552	1450	378	438	674	741	1	0	2	0
cds198	2739016	tetrapyrrole methylase	4653	11786	6584	8248	11660	13300	8	21	5	33
cds199	2739017	hypothetical protein	11659	31850	7694	10012	20219	26013	0	56	9	24
cds200	2739018	hypothetical protein	1751	4671	511	693	3360	3762	0	4	0	7
cds201	2739809	hypothetical protein	1	1	2	2	3	2	0	0	0	0
cds202	2739810	glutamyl-tRNA synthetase	1640	4084	918	995	3931	4076	8	40	11	20
cds203	2739811	adenylate/guanylate cyclase catalytic	1600	4458	1023	1234	3775	4617	2	11	16	55
cds204	2739812	surface antigen	496	1259	339	440	969	1072	0	1	1	4
cds205	2739813	GntP family permease	1025	2709	5076	6256	6333	7130	1	21	1	10
cds206	2739814	glycerate kinase	833	2183	4065	4773	6084	6222	0	8	0	7
cds207	2739366	arsenical pump membrane protein	208	519	141	148	510	555	1	1	1	5
cds208	2739367	cob(I)yrinic acid a%2Cc-diamide adenosyltransferase	4282	10350	3064	3767	6455	6955	3	6	2	16
cds209	2739368	ABC transporter permease	52	144	35	26	112	94	0	0	0	3
cds210	2739369	hypothetical protein	2603	6321	1230	1613	4060	4413	0	16	4	12
cds211	2739370	TPR	173	450	89	92	222	260	0	0	4	0
cds212	2739371	hypothetical protein	3264	8645	1825	2469	5977	6701	2	2	5	14
cds213	2739372	hypothetical protein	0	0	0	0	0	0	0	0	0	0
cds214	2741122	hypothetical protein	376	888	194	215	638	791	0	0	0	4
cds215	2741123	methylated-DNA--protein-cysteine methyltransferase	80	216	50	49	134	173	0	0	0	0
cds216	2741124	hypothetical protein	0	0	3	0	0	0	0	0	0	0
cds217	2741125	hypothetical protein	192	454	128	141	266	293	0	0	0	2
cds218	2741126	hypothetical protein	194	516	286	386	311	397	0	0	0	4
cds219	2741127	hypothetical protein	178	445	108	144	313	367	0	0	0	0
cds220	2740776	acetyltransferase	208	556	70	94	303	327	0	0	0	0
cds221	2740777	hypothetical protein	226	582	135	165	322	421	0	0	0	0
cds222	2740778	hypothetical protein	3	7	8	1	6	3	0	0	0	0
cds223	2740779	prevent-host-death	7	12	14	25	34	20	0	0	0	0
cds224	2740780	hypothetical protein	34	96	88	105	79	109	0	0	0	1
cds225	2740781	adenine-specific DNA modification methyltransferase	195	645	173	214	474	506	0	0	0	0
cds226	2739080	hypothetical protein	4416	11447	1226	1530	6529	7817	0	0	0	0
cds227	2739081	ATPase	514	1348	210	311	785	772	0	0	0	0
cds228	2739082	DNA replication and repair protein RecF	95	277	50	85	190	202	0	9	0	1
cds229	2739083	DNA polymerase III subunit beta	3530	9111	1547	2299	5465	6269	0	4	6	29
cds230	2739084	appr-1-p processing	508	1326	184	289	759	833	2	2	0	11
cds231	2739085	fic	138	400	104	147	329	419	0	0	1	1
cds232	2739829	ABC transporter ATP-binding protein	925	2352	585	809	2188	2512	0	1	0	1
cds233	2739830	hypothetical protein	295	760	136	168	585	680	1	0	1	4
cds234	2739831	PilT	1776	4312	1050	1297	4033	4671	0	0	5	25
cds235	2739832	hypothetical protein	19468	48946	26055	30465	54489	54603	167	301	126	239
cds236	2739833	thioredoxin%2C selenocysteine-containing	6762	15232	6375	9031	20303	23409	2	18	15	67
cds237	2739834	glycine reductase complex protein GrdD	5334	13441	6636	7805	16528	16082	31	105	26	37
cds238	2739835	glycine reductase complex protein GrdC	13324	34422	14072	17107	35896	36414	87	199	59	66
cds239	2741440	hypothetical protein	18	40	20	11	38	44	0	2	0	2
cds240	2741441	hypothetical protein	2	2	4	3	2	6	0	0	0	1
cds241	2741442	ABC transporter ATP-binding protein	27	64	15	9	35	45	0	0	2	0
cds242	2741443	ABC transporter ATP-binding protein/permease	36	111	49	61	108	81	3	0	2	3
cds243	2741444	ABC transporter ATP-binding protein/permease	34	74	20	16	53	46	3	1	0	3
cds244	2741445	TetR family transcriptional regulator	121	282	68	118	214	236	6	3	0	8
cds245	2741447	hypothetical protein	41	129	72	94	140	143	0	0	0	2
cds246	2739674	flavoredoxin	1607	3887	1777	2313	3733	3701	0	0	1	8
cds247	2739675	sodium-dependent transporter	2910	7338	8152	10155	11869	11966	4	27	5	28
cds248	2739676	tryptophanase	12141	29343	24988	32810	40422	44118	30	155	29	93
cds249	2739677	hypothetical protein	1533	3799	682	970	2364	2529	0	0	0	0
cds250	2739678	hypothetical protein	964	2253	646	781	1897	2015	1	0	11	22
cds251	2739679	hypothetical protein	130	342	61	85	244	252	0	0	1	5
cds252	2739680	ABC transporter ATP-binding protein	41	138	52	60	74	96	0	1	2	0
cds253	2739681	hypothetical protein	14	37	11	17	25	43	0	0	1	0
cds254	2739682	hypothetical protein	20	45	46	24	54	57	0	0	0	0
cds255	2739683	UbiE/COQ5 family methlytransferase	61	172	133	103	185	192	0	1	0	0
cds256	2739684	MarR family transcriptional regulator	51	102	47	61	129	123	0	6	0	1
cds257	2739685	iron-sulfur cluster-binding protein	1021	2658	502	668	1393	1657	3	4	1	7
cds258	2739686	flavodoxin	564	1446	469	646	858	1057	0	4	0	9
cds259	2739687	hypothetical protein	456	1087	145	166	447	568	0	0	1	9
cds260	2741247	spermidine N1-acetyltransferase	566	1398	145	265	737	777	0	1	7	12
cds261	2741248	CopG	778	2006	418	442	1002	1218	0	0	0	6
cds262	2741250	hypothetical protein	77	191	48	41	102	105	0	0	0	0
cds263	2741251	HAM1 protein	99	241	47	51	182	186	0	1	0	0
cds264	2741252	hypothetical protein	53	135	25	36	89	100	0	0	0	0
cds265	2741253	hypothetical protein	239	621	203	235	451	576	0	0	0	10
cds266	2741254	hypothetical protein	223	592	161	207	409	453	0	0	0	6
cds267	2741564	hypothetical protein	2	8	6	9	0	4	2	2	0	0
cds268	2741565	hypothetical protein	10	26	12	11	17	31	0	0	0	0
cds269	2741566	ABC transporter ATP-binding protein/permease	61	145	59	68	129	125	0	3	3	2
cds270	2741567	ABC transporter ATP-binding protein/permease	105	219	146	167	212	270	4	2	0	1
cds271	2741568	CAAX amino terminal protease	176	461	94	145	295	339	0	0	0	1
cds272	2741569	hypothetical protein	165	471	64	75	238	255	0	1	0	4
cds273	2741570	hypothetical protein	115	297	80	90	192	219	0	0	1	7
cds274	2741571	hypothetical protein	425	1085	409	577	711	754	0	0	0	4
cds275	2741596	hypothetical protein	267	813	159	175	507	523	0	0	0	0
cds276	2741597	PilT	189	558	125	161	422	443	0	1	0	11
cds277	2741598	hypothetical protein	180	414	169	165	303	296	0	0	1	11
cds278	2741599	ABC transporter ATP-binding protein	243	715	221	321	759	893	0	7	3	7
cds279	2741600	transporter	84	167	109	106	235	251	0	6	0	2
cds280	2741601	hypothetical protein	148	352	232	284	455	541	1	0	5	6
cds281	2741602	elongation factor G	4318	11091	1895	2299	9161	9727	5	38	7	14
cds282	2741603	ABC transporter ATP-binding protein	287	625	127	145	404	426	0	0	0	0
cds283	2741378	ABC transporter ATP-binding protein	195	470	55	68	273	334	0	3	0	0
cds284	2741379	hypothetical protein	217	581	59	63	286	306	0	0	0	1
cds285	2741380	hypothetical protein	115	256	23	26	161	176	0	0	0	2
cds286	2741381	hypothetical protein	44	110	14	25	80	53	1	0	0	1
cds287	2741382	hypothetical protein	263	687	125	148	379	382	0	0	0	0
cds288	2741383	hypothetical protein	105	277	54	94	273	265	0	0	0	0
cds289	2741384	MATE family transporter	245	634	189	188	513	597	2	0	1	2
cds290	2741385	TrkA family protein	641	1524	553	718	1372	1377	0	11	7	20
cds291	2740282	DNA gyrase subunit A	2701	6814	3369	4146	7300	7470	11	55	17	24
cds292	2740283	formiminotransferase	9510	23363	3972	5345	15940	16912	7	34	19	35
cds293	2740284	hypothetical protein	0	2	0	0	0	0	0	0	0	0
cds294	2740285	hypothetical protein	392	1019	171	222	686	762	0	0	0	0
cds295	2740286	mutator mutT protein	420	990	162	242	679	826	0	0	0	0
cds296	2740287	leucyl aminopeptidase	5501	13521	2396	3118	8538	9582	9	77	13	47
cds297	2740288	tetracenomycin polyketide synthesis O-methyltransferase TcmP	407	928	192	203	765	738	0	0	2	6
cds298	2740289	hypothetical protein	128	299	66	89	216	192	0	0	0	5
cds299	2741024	hypothetical protein	257	618	135	192	402	459	0	0	0	1
cds300	2741025	hypothetical protein	1607	4315	1341	1701	3163	3649	1	6	1	7
cds301	2741026	GTP-dependent nucleic acid-binding protein EngD	927	2361	683	837	2706	2676	11	21	15	11
cds302	2741027	signal peptide peptidase SppA	2231	5757	1414	1702	6035	6579	2	10	14	13
cds303	2741028	hypothetical protein	235	507	27	52	246	317	0	0	0	3
cds304	2741029	hypothetical protein	199	448	41	41	276	313	0	1	0	6
cds305	2741030	lipoprotein	260	674	70	84	401	452	0	0	0	2
cds306	2741031	hypothetical protein	114	329	38	32	179	177	0	0	0	6
cds307	2740510	FAD-dependent thymidylate synthase	2055	5795	1454	1744	3679	4326	2	0	4	4
cds308	2740511	TrkH family potassium uptake protein	706	1556	419	596	1449	1644	1	0	1	3
cds309	2740512	TrkA family protein	613	1550	416	475	1259	1312	0	11	1	1
cds310	2740513	hypothetical protein	280	801	168	186	517	533	0	0	0	2
cds311	2740514	ABC transporter ATP-binding protein/peptidase	264	724	129	185	403	454	0	0	0	3
cds312	2740515	ABC transporter ATP-binding protein/permease	33	70	25	26	34	42	0	0	0	1
cds313	2740516	hypothetical protein	803	2075	1088	1280	1613	1770	3	4	1	3
cds314	2740517	hypothetical protein	311	724	282	309	527	518	0	0	0	1
cds315	2739326	hypothetical protein	1449	3982	859	1051	2166	2203	2	4	6	12
cds316	2739327	hypothetical protein	218	487	118	119	427	452	0	1	1	2
cds317	2739328	hypothetical protein	494	1316	316	352	1065	1232	0	0	3	9
cds318	2739329	P-II family regulatory protein	1037	2396	636	752	1787	2068	2	15	0	6
cds319	2739330	hypothetical protein	1586	4089	544	674	2528	2653	0	4	3	10
cds320	2739331	hypothetical protein	3720	9439	1429	1707	5488	6248	0	0	3	0
cds321	2739332	hypothetical protein	1168	3202	514	644	2070	2171	0	0	0	0
cds322	2739333	ATP-dependent DNA helicase RecQ	4535	11306	3776	4784	8621	9289	4	3	4	14
cds323	2741543	CRISPR-associated Cas5e	1194	2910	1137	1508	2661	2964	0	5	5	0
cds324	2741544	CRISPR-associated Cas1	63	110	50	98	190	199	0	0	0	0
cds325	2741545	CRISPR-associated Cas2	5	4	6	8	12	12	0	0	0	0
cds326	2741546	CRISPR-associated Csn2	6	13	9	6	8	20	0	0	0	0
cds327	2741547	hypothetical protein	0	5	0	0	1	0	0	0	0	0
cds328	2741548	TetR family transcriptional regulator	707	1922	485	602	1018	1021	0	0	4	2
cds329	2741549	MATE family transporter	51	137	24	40	85	82	10	17	22	93
cds330	2741550	hypothetical protein	225	569	87	104	411	413	0	0	2	0
cds331	2739334	ribonucleotide-diphosphate reductase subunit beta	629	1560	354	492	1275	1344	4	0	7	18
cds332	2739335	hypothetical protein	1009	2382	332	428	1853	1968	0	0	5	11
cds333	2739336	glucosamine-6-phosphate deaminase	818	2233	407	513	1573	1955	1	1	1	5
cds334	2739337	methyl-accepting chemotaxis protein-like protein	278	725	91	121	529	578	0	5	4	10
cds335	2739338	TetR family transcriptional regulator	357	854	377	485	1146	1288	3	2	2	4
cds336	2739339	fructose-1%2C6-bisphosphate aldolase	6770	17551	5053	6411	14818	15881	6	8	11	37
cds337	2739340	ribonucleotide-diphosphate reductase subunit alpha	873	2403	408	529	2302	2470	2	7	5	11
cds338	2739341	integral membrane protein MviN	594	1642	185	314	1083	1269	0	0	0	11
cds339	2741239	alpha/beta fold family hydrolase	712	1850	827	1056	1655	1864	0	4	0	0
cds340	2741240	AbrB family transcriptional regulator	101	263	213	318	347	373	1	1	0	2
cds341	2741241	methyl-accepting chemotaxis protein DmcB	1028	2502	1001	1188	2382	2647	1	6	9	38
cds342	2741242	protease PrtB	2184	5412	2606	3202	4545	4765	1	6	11	22
cds343	2741243	methyl-accepting chemotaxis protein DmcA	3888	10102	4853	6356	9156	10493	16	14	2	16
cds344	2741244	TetR family transcriptional regulator	25	60	11	11	41	41	0	0	0	1
cds345	2741245	phosphoenolpyruvate synthase	145	312	71	78	237	283	2	7	1	4
cds346	2741246	MATE family transporter	79	219	41	33	170	189	1	4	0	1
cds347	2740158	L-lactate dehydrogenase	1462	3552	2274	3129	3494	3626	3	26	5	10
cds348	2740159	ribose 5-phosphate isomerase B	475	1102	436	534	890	941	0	2	3	2
cds349	2740160	GDSL family lipase/acylhydrolase	274	786	295	331	642	589	0	4	1	1
cds350	2740161	general stress protein 14	2844	6962	1826	2250	6244	6240	0	6	5	0
cds351	2740162	hypothetical protein	612	1563	473	532	1271	1311	0	7	2	0
cds352	2740163	hypothetical protein	254	553	267	388	736	872	0	0	0	0
cds353	2740164	hypothetical protein	282	662	156	243	637	660	0	0	3	0
cds354	2740165	cinnamoyl ester hydrolase	325	884	285	389	688	753	0	11	0	1
cds355	2741079	ABC transporter ATP-binding protein/permease	434	1175	324	388	1083	1191	3	5	0	6
cds356	2741080	ABC transporter ATP-binding protein/permease	446	1013	340	402	1130	1031	2	2	0	4
cds357	2741081	transporter	3460	9594	1018	1180	7877	7795	1	13	17	33
cds358	2741082	Ig-like protein	7607	18883	6327	8464	17662	20190	89	71	45	17
cds359	2741083	hypothetical protein	148	377	70	73	178	177	0	0	0	1
cds360	2741084	ABC transporter ATP-binding protein	15	38	12	12	20	28	0	1	0	1
cds361	2741085	hypothetical protein	76	248	31	27	156	201	0	0	0	0
cds362	2741086	type I restriction-modification system%2C R subunit	753	1847	301	359	1507	1621	0	0	0	0
cds363	2740119	hypothetical protein	315	794	125	171	647	778	0	0	0	1
cds364	2740120	type I restriction-modification system%2C S subunit	409	1005	166	244	982	1029	0	0	0	0
cds365	2740121	type I restriction-modification system%2C M subunit	1164	2856	728	988	2370	2734	1	0	0	0
cds366	2740122	UDP-N-acetylmuramoylalanine--D-glutamate ligase	1379	3291	963	1264	2307	2557	5	1	1	4
cds367	2740123	hypothetical protein	504	1241	268	364	908	846	1	0	5	0
cds368	2740124	ABC transporter ATP-binding protein/permease	180	542	91	118	345	444	0	0	0	0
cds369	2740125	ABC transporter ATP-binding protein/permease	537	1332	261	281	997	1117	0	0	0	1
cds370	2740126	group 1 glycosyl transferase	101	295	86	122	319	360	0	0	0	1
cds371	2739468	ABC transporter ATP-binding protein	71	228	39	56	209	202	0	0	0	0
cds372	2739469	ABC transporter permease	253	698	134	222	563	674	0	0	0	1
cds373	2739470	hypothetical protein	0	0	1	0	0	0	0	0	0	0
cds374	2739471	hypothetical protein	132	356	75	117	157	192	0	0	0	0
cds375	2739472	hypothetical protein	272	734	121	197	305	361	0	0	0	0
cds376	2739473	hypothetical protein	185	473	77	137	202	201	0	0	0	15
cds377	2739474	hypothetical protein	75	240	41	79	114	143	0	0	0	0
cds378	2739475	hypothetical protein	62	236	35	69	98	178	0	0	0	0
cds379	2740315	hypothetical protein	110	341	34	46	117	138	0	0	0	0
cds380	2740316	hypothetical protein	48	92	14	10	24	39	0	0	0	0
cds381	2740317	ABC transporter ATP-binding protein/permease	97	205	41	39	196	209	0	0	0	0
cds382	2740318	ABC transporter periplasmic substrate-binding protein	8159	20429	11209	13409	35656	34646	1	18	8	28
cds383	2740319	(R)-hydroxyglutaryl-CoA dehydratase activator	1142	2908	1740	2388	3967	4233	0	11	0	0
cds384	2740320	hypothetical protein	1117	2877	995	1138	3710	4491	0	0	0	2
cds385	2740321	(R)-2-hydroxyglutaryl-CoA dehydratase subunit beta	3916	10115	6798	7627	18051	18574	2	12	6	17
cds386	2740322	hypothetical protein	711	1951	788	764	4322	4332	2	0	4	2
cds387	2740323	hypothetical protein	101	168	104	115	204	208	0	0	0	0
cds388	2740324	(R)-2-hydroxyglutaryl-CoA dehydratase subunit beta	2016	5145	1758	2351	4954	6016	0	2	0	10
cds389	2739402	TetR family transcriptional regulator	157	424	61	82	241	272	0	0	0	0
cds390	2739403	oligopeptide/dipeptide ABC transporter permease	87	252	252	265	388	494	0	0	0	0
cds391	2739404	oligopeptide/dipeptide ABC transporter permease	124	299	356	425	525	497	0	0	0	0
cds392	2739405	oligopeptide/dipeptide ABC transporter ATP-binding protein	67	201	176	232	339	355	0	0	0	0
cds393	2739406	oligopeptide/dipeptide ABC transporter ATP-binding protein	95	258	207	280	468	573	0	0	0	0
cds394	2739407	oligopeptide/dipeptide ABC transporter periplasmic peptide-binding protein	2045	5095	4680	5893	8055	8604	0	0	0	0
cds395	2739408	zinc carboxypeptidase	1591	4137	3075	3927	7420	8867	1	0	0	0
cds396	2739409	LysR family transcriptional regulator	1093	2491	666	868	1991	2249	0	2	3	4
cds397	2739410	adenylate/guanylate cyclase catalytic	6187	16711	4086	5321	10297	12056	1	4	10	13
cds398	2739411	hypothetical protein	0	0	0	0	0	0	0	0	0	0
cds399	2740149	hypothetical protein	1730	4792	3371	4407	4811	5607	2	0	3	27
cds400	2740150	hypothetical protein	1	9	6	1	3	4	0	2	0	0
cds401	2740151	major outer sheath protein	133213	340474	173673	221072	357807	360627	8	929	133	53
cds402	2740152	hypothetical protein	2135	5325	2939	3622	5117	5708	1	5	3	8
cds403	2740153	oxidoreductase	5657	15295	4243	4981	13302	13658	17	81	29	32
cds404	2740154	ferredoxin-NADP(+) reductase subunit alpha	4920	12418	1459	2013	8522	9619	8	56	17	31
cds405	2740155	hypothetical protein	897	2472	1714	2266	2071	2270	0	7	1	1
cds406	2740156	M48 family peptidase	576	1492	1146	1423	1659	1723	0	0	1	5
cds407	2740157	adenylate/guanylate cyclase catalytic	689	1744	1711	1946	2213	2318	2	6	4	11
cds408	2739053	hypothetical protein	106	274	104	153	230	291	0	0	0	0
cds409	2739054	lipoprotein	155	369	89	116	296	318	0	1	0	1
cds410	2739055	hypothetical protein	61	169	26	45	142	164	0	0	0	0
cds411	2739056	lipoprotein	475	1239	520	738	964	1224	0	0	0	3
cds412	2739057	bacteriocin-type signal sequence	237	628	587	702	608	859	0	0	0	0
cds413	2739058	hypothetical protein	0	3	5	1	2	4	0	0	0	0
cds414	2739059	lipoprotein	894	2323	1287	1629	2512	3073	2	4	0	17
cds415	2739060	hypothetical protein	1457	4008	2074	2659	3941	4734	0	0	0	25
cds416	2739061	hypothetical protein	561	1501	698	877	1729	1886	0	0	0	0
cds417	2739585	lipoprotein	1170	2875	1145	1593	3132	3671	0	0	0	0
cds418	2739586	bacteriocin-type signal sequence	2527	6310	4052	5221	8234	9589	0	0	0	8
cds419	2739587	hypothetical protein	1780	4758	3357	4495	5914	7352	0	0	0	2
cds420	2739588	bacteriocin-type signal sequence	2661	7181	4348	5753	9030	10590	1	2	0	8
cds421	2739589	bacteriocin ABC transporter ATP-binding/permease	282	766	287	387	944	900	0	0	0	7
cds422	2739590	bacteriocin ABC transporter bacteriocin-binding protein	209	552	106	167	549	682	0	0	0	3
cds423	2739591	hypothetical protein	111	295	70	74	300	340	0	0	0	1
cds424	2739592	TPR	368	890	162	212	516	555	0	0	0	1
cds425	2739593	hypothetical protein	1033	2835	446	658	1599	2176	0	1	0	0
cds426	2739594	TPR	3835	10228	1887	2431	5287	6659	0	0	0	3
cds427	2740577	LysM domain-containing protein	4964	13441	4770	6480	7999	9554	2	0	0	0
cds428	2740578	TPR	1	18	8	3	5	7	0	0	0	0
cds429	2740579	hypothetical protein	27	79	23	45	49	59	0	0	0	0
cds430	2740580	rubrerythrin	8181	23066	6165	6994	14751	15259	0	0	4	0
cds431	2740581	ATP-dependent DNA helicase RecQ	87	171	88	73	161	174	0	0	1	0
cds432	2740582	recombination protein O	32	108	87	101	109	114	0	3	1	0
cds433	2740583	HEAT repeat-containing PBS lyase	2383	6323	2679	3459	5905	6934	3	8	5	14
cds434	2740584	queuine tRNA-ribosyltransferase	1017	2689	1159	1348	2483	2548	2	3	1	5
cds435	2740585	hypothetical protein	33	114	21	30	67	88	0	0	0	9
cds436	2740586	DNA-binding protein	86	235	70	80	182	230	0	0	0	0
cds437	2740587	hypothetical protein	95	270	35	24	140	139	0	0	0	5
cds438	2740424	hypothetical protein	631	1552	299	381	876	978	0	0	0	6
cds439	2740425	hypothetical protein	750	1877	257	360	1000	1057	0	0	0	12
cds440	2740426	glutamine amidotransferase class I	1068	2647	524	586	1779	1869	0	12	1	7
cds441	2740427	amino acid permease	2062	5128	1146	1427	3599	3721	1	5	9	16
cds442	2740428	fibronectin type III	7377	18062	1101	1422	9086	10542	0	2	5	11
cds443	2740429	TPR	2175	5642	1126	1626	5521	5999	0	6	3	21
cds444	2740430	2-deoxyribose-5-phosphate aldolase	1538	3467	692	1010	2965	3288	4	9	5	1
cds445	2740431	ferritin	5166	13665	2562	3423	10000	11216	1	3	5	14
cds446	2740432	hypothetical protein	1839	4795	2476	2841	4063	4287	1	4	2	3
cds447	2740748	arginine deiminase	3038	8110	1653	2055	5921	6560	0	13	4	15
cds448	2740749	hypothetical protein	18	56	28	41	35	41	0	0	0	0
cds449	2740750	hypothetical protein	292	892	225	244	417	656	0	0	0	0
cds450	2740751	hypothetical protein	204	628	80	120	298	387	0	2	0	1
cds451	2740752	GHMP family kinase	600	1320	309	413	1418	1496	1	5	0	2
cds452	2740753	pyridoxal biosynthesis lyase PdxS	5760	14739	1611	1931	11865	11844	9	23	7	34
cds453	2740754	hypothetical protein	777	2001	462	639	1124	1388	0	0	0	4
cds454	2740755	hypothetical protein	17	35	2	3	44	42	0	0	0	0
cds455	2740756	hypothetical protein	65	119	28	26	97	116	0	0	0	1
cds456	2740757	transporter	3163	7654	1922	2576	5161	5574	4	7	2	12
cds457	2739215	hypothetical protein	0	8	2	0	0	2	0	0	0	0
cds458	2739216	metallo-beta-lactamase	1026	2653	1504	1880	2452	2673	1	0	1	0
cds459	2739217	purine nucleoside phosphorylase	1980	5055	2707	3250	5273	5588	6	5	5	11
cds460	2739218	NifU family protein	830	2268	1342	1688	2000	2317	1	8	4	7
cds461	2739219	PilT	173	448	116	166	339	329	0	0	0	8
cds462	2739220	hypothetical protein	129	375	106	132	210	201	1	0	0	3
cds463	2739221	hypothetical protein	973	2736	1475	1758	2704	2788	3	8	19	18
cds464	2739222	hypothetical protein	4094	10102	4554	5862	9308	10681	0	6	14	30
cds465	2739223	hypothetical protein	1532	3940	1449	1754	3646	3812	0	3	6	16
cds466	2739224	cell division protein FtsH	4601	12025	3890	4714	9824	10777	7	21	25	43
cds467	2740518	hypothetical protein	1514	3823	1475	1885	4148	4399	55	0	7	28
cds468	2740519	hypothetical protein	1151	2964	1542	2332	2750	3017	0	4	5	12
cds469	2740520	heavy metal translocating P-type ATPase	2236	5856	1210	1541	5848	6214	47	34	23	31
cds470	2740521	hypothetical protein	99	228	48	54	239	206	1	0	7	3
cds471	2740522	ABC transporter ATP-binding protein	58	180	69	139	159	186	0	4	1	1
cds472	2740523	hypothetical protein	22	84	26	41	57	64	4	8	0	1
cds473	2740524	hypothetical protein	22	41	17	15	29	31	2	3	0	0
cds474	2740525	cyclic nucleotide binding	57	227	16	18	167	194	0	0	1	0
cds475	2740526	hydroxylamine reductase	87	245	44	74	133	166	1	9	1	3
cds476	2740527	alpha-L-fucosidase	1169	2844	1088	1354	2252	2528	1	6	1	5
cds477	2741386	hypothetical protein	390	826	267	329	583	676	0	0	1	11
cds478	2741387	hypothetical protein	832	2459	564	929	1419	1794	0	0	0	0
cds479	2741388	hypothetical protein	129	387	121	133	244	253	0	0	0	2
cds480	2741389	methyl-accepting chemotaxis protein	2415	6626	1003	1295	6072	6855	6	66	6	32
cds481	2741390	hypothetical protein	11	28	3	16	25	16	0	0	0	3
cds482	2741391	hypothetical protein	7	15	1	2	9	7	0	0	0	1
cds483	2741392	ABC transporter ATP-binding protein	74	187	19	26	124	146	0	0	1	5
cds484	2741393	lipoprotein	1023	2961	206	340	1829	2009	0	1	0	1
cds485	2741394	hypothetical protein	1002	2528	425	492	1526	1592	0	0	0	6
cds486	2741395	hypothetical protein	34	95	56	54	61	79	0	0	0	0
cds487	2741396	hypothetical protein	93	247	60	67	164	189	0	0	0	0
cds488	2738977	sensor histidine kinase/response regulator	275	642	291	336	576	618	0	0	0	0
cds489	2738978	hypothetical protein	2587	6557	1202	1635	4058	4681	0	1	2	5
cds490	2738979	hypothetical protein	43	124	35	29	96	63	0	0	0	3
cds491	2738980	hypothetical protein	53	129	38	41	97	121	3	0	1	0
cds492	2738981	DNA-binding protein	47	142	51	69	97	141	5	0	1	0
cds493	2738982	hypothetical protein	252	634	241	330	443	504	0	1	0	4
cds494	2738983	hypothetical protein	299	832	183	289	493	525	0	0	1	0
cds495	2738984	hypothetical protein	843	2133	262	333	1327	1515	0	0	0	3
cds496	2738985	hypothetical protein	31	79	7	15	38	36	0	0	0	0
cds497	2738986	hypothetical protein	563	1494	233	316	785	982	0	0	0	4
cds498	2738987	ankyrin repeat-containing protein	1025	2572	442	573	1765	1865	10	11	4	28
cds499	2738988	hypothetical protein	667	1704	393	481	1250	1438	0	0	1	11
cds500	2739601	hypothetical protein	345	830	111	174	506	613	0	1	2	2
cds501	2739602	hypothetical protein	93	309	68	60	135	198	0	0	1	4
cds502	2739603	DNA-damage-inducible protein J	128	382	74	81	211	227	0	0	1	2
cds503	2739604	hypothetical protein	211	618	95	100	285	318	0	0	0	2
cds504	2739605	hypothetical protein	330	785	66	98	349	353	0	0	0	4
cds505	2739606	hypothetical protein	255	641	52	75	254	287	4	0	3	5
cds506	2739607	hypothetical protein	429	1061	252	333	778	866	9	4	9	6
cds507	2739608	hypothetical protein	73	183	39	48	91	111	0	0	0	2
cds508	2739609	hypothetical protein	95	298	78	83	146	212	0	0	0	1
cds509	2739610	hypothetical protein	1162	2892	692	927	2052	2242	13	5	7	12
cds510	2739611	hypothetical protein	243	669	124	171	472	493	1	0	0	1
cds511	2739252	hypothetical protein	637	1767	444	559	1092	1325	2	1	2	10
cds512	2739253	hypothetical protein	233	643	126	181	439	522	0	1	2	1
cds513	2739254	hypothetical protein	730	1653	290	407	875	1223	0	1	4	4
cds514	2739255	hypothetical protein	270	708	163	126	390	452	0	0	0	0
cds515	2739256	hypothetical protein	704	1889	590	690	1420	1522	2	0	4	8
cds516	2739257	hypothetical protein	486	1346	363	454	920	1058	4	0	0	0
cds517	2739258	carboxylesterase	1532	3992	917	1180	2372	2531	0	13	2	0
cds518	2739259	hypothetical protein	1286	3548	1512	1782	2571	2727	10	0	3	4
cds519	2739260	hypothetical protein	485	1234	371	469	867	904	9	2	9	9
cds520	2739261	hypothetical protein	924	2296	609	771	1613	1776	26	13	9	27
cds521	2739262	hypothetical protein	11093	27879	19615	26560	25450	29075	2	24	8	2
cds522	2739263	hypothetical protein	266	674	144	161	296	331	1	0	0	19
cds523	2741746	hypothetical protein	164	392	81	97	173	233	0	0	0	2
cds524	2741747	hypothetical protein	278	616	288	367	461	505	8	2	0	2
cds525	2741748	hypothetical protein	32	81	33	34	39	63	0	0	0	4
cds526	2741749	hypothetical protein	163	366	127	143	209	232	0	0	0	4
cds527	2741750	hypothetical protein	86	201	43	42	112	126	0	0	0	2
cds528	2741751	TPR	291	719	115	163	439	452	2	0	1	6
cds529	2741752	hypothetical protein	647	1462	230	280	926	908	0	0	0	7
cds530	2741753	hypothetical protein	629	1607	352	616	1190	1411	2	0	2	7
cds531	2741754	ABC transporter ATP-binding protein	611	1609	403	616	962	1087	4	0	0	7
cds532	2741755	hypothetical protein	424	1109	341	406	769	836	1	2	1	3
cds533	2741756	hypothetical protein	2017	5326	1249	1486	3314	3516	0	2	5	6
cds534	2741757	hypothetical protein	738	1795	464	554	1398	1494	4	0	4	11
cds535	2741758	hypothetical protein	259	701	81	132	514	526	0	0	0	1
cds536	2740528	hypothetical protein	615	1737	194	324	1037	1112	3	0	2	7
cds537	2740529	hypothetical protein	342	873	125	201	602	728	1	0	0	1
cds538	2740530	acetyltransferase	319	920	87	132	539	620	1	0	0	0
cds539	2740531	hypothetical protein	274	643	63	100	396	442	0	0	0	0
cds540	2740532	hypothetical protein	245	735	115	146	545	597	8	0	1	0
cds541	2740533	hypothetical protein	46	138	10	16	75	65	0	0	0	0
cds542	2740534	hypothetical protein	106	266	32	42	100	165	0	0	0	0
cds543	2740535	hypothetical protein	193	483	122	165	323	386	2	0	4	10
cds544	2740536	hypothetical protein	25	42	7	17	38	35	0	0	1	0
cds545	2740537	TfoX	203	440	119	149	322	359	7	0	1	2
cds546	2740538	hypothetical protein	153	323	89	128	239	288	0	0	1	1
cds547	2740539	hypothetical protein	242	562	123	203	329	371	3	0	2	11
cds548	2739797	ankyrin repeat-containing protein	645	1682	434	528	1077	1248	0	0	1	11
cds549	2739798	hypothetical protein	736	1900	530	654	1125	1298	0	0	0	5
cds550	2739799	hypothetical protein	310	848	157	206	529	585	0	0	2	2
cds551	2739800	hypothetical protein	597	1718	438	636	994	1110	5	0	2	0
cds552	2739801	hypothetical protein	149	452	157	156	363	371	4	3	0	3
cds553	2739802	hypothetical protein	314	739	187	201	480	492	1	0	0	1
cds554	2739803	hypothetical protein	1212	3097	671	885	1616	1914	0	0	2	2
cds555	2739804	hypothetical protein	116	350	93	100	230	231	0	0	0	1
cds556	2739805	hypothetical protein	305	709	376	302	342	470	0	0	0	0
cds557	2739806	hypothetical protein	595	1565	308	349	838	1076	0	0	0	0
cds558	2739807	hypothetical protein	817	2005	488	566	1041	1117	0	0	0	12
cds559	2739808	hypothetical protein	346	838	147	228	522	530	0	0	4	10
cds560	2741000	hypothetical protein	91	233	56	63	153	185	3	0	0	3
cds561	2741001	hypothetical protein	82	210	111	112	123	176	0	0	0	0
cds562	2741002	hypothetical protein	227	611	140	179	398	464	0	2	2	9
cds563	2741003	hypothetical protein	163	374	70	85	213	239	3	7	3	11
cds564	2741004	hypothetical protein	47	160	18	22	62	61	0	0	0	0
cds565	2741005	hypothetical protein	337	915	426	624	503	581	19	5	0	8
cds566	2741006	hypothetical protein	341	805	1071	1515	1159	1167	15	3	0	0
cds567	2741007	hypothetical protein	1919	4927	10575	12996	7441	7344	7	8	14	0
cds568	2741008	hypothetical protein	2684	6722	14620	17996	10528	11586	24	32	16	43
cds569	2741009	hypothetical protein	36	64	254	315	159	191	0	0	0	13
cds570	2741010	surface protein	510	1122	818	1007	1862	1974	0	4	0	65
cds571	2741011	aspartyl/glutamyl-tRNA amidotransferase subunit B	1620	4130	1257	1759	3825	3844	14	8	6	20
cds572	2741012	aspartyl/glutamyl-tRNA amidotransferase subunit A	2685	6673	1775	2175	6021	6344	5	17	14	21
cds573	2741013	glutamyl-tRNA(Gln) amidotransferase subunit C	210	602	77	109	267	282	0	0	2	3
cds574	2741014	hypothetical protein	1	8	6	10	7	4	0	0	0	0
cds575	2741015	hypothetical protein	17	92	3	0	28	18	0	8	0	0
cds576	2741016	hypothetical protein	600	1546	377	469	973	1159	0	0	0	2
cds577	2741017	transglutaminase	1368	3783	825	954	2321	2791	0	0	6	4
cds578	2741018	hypothetical protein	1362	3693	740	889	2104	2180	0	3	0	5
cds579	2741019	hypothetical protein	173	447	59	87	277	381	0	0	0	2
cds580	2741020	permease	127	332	98	118	274	276	0	5	0	5
cds581	2741021	hypothetical protein	3313	8304	2401	3218	6076	7438	0	6	6	25
cds582	2741022	hypothetical protein	3010	8053	2933	3971	5380	6036	0	0	0	0
cds583	2741023	hypothetical protein	829	2207	636	893	1395	1600	0	3	0	6
cds584	2741551	histidine ammonia-lyase	3657	9649	2841	3501	5896	6122	7	23	7	15
cds585	2741552	acetyl-CoA carboxylase carboxyltransferase subunit alpha	986	2330	603	755	3299	3416	5	1	10	9
cds586	2741553	acetyl-CoA carboxylase carboxyltransferase subunit beta	672	1608	429	569	2297	2290	2	11	8	12
cds587	2741554	acetyl-CoA carboxylase%2C biotin carboxylase	919	2203	761	748	3168	3099	11	17	8	11
cds588	2741555	acetyl-CoA carboxylase%2C biotin carboxyl carrier protein	627	1409	376	424	1582	1655	2	3	15	13
cds589	2741556	internalin-like protein	472	1207	229	312	1076	1082	5	6	1	9
cds590	2741557	cysteine protease	294	637	126	162	577	612	4	0	1	5
cds591	2741558	hypothetical protein	40	103	13	23	87	95	0	3	0	0
cds592	2741559	hypothetical protein	672	1635	454	479	1846	1843	1	2	0	17
cds593	2741560	trans-2-enoyl-CoA reductase	1581	3830	1368	1642	4265	4414	7	28	10	34
cds594	2741561	3-oxoacyl-ACP reductase	1485	3657	1091	1456	3559	3830	2	17	6	18
cds595	2741562	PilT	135	307	75	86	290	314	0	0	0	0
cds596	2741563	hypothetical protein	148	382	119	131	339	315	0	0	1	0
cds597	2739157	malonyl CoA-acyl carrier protein transacylase	709	1797	874	1073	1884	2055	14	11	3	9
cds598	2739158	3-oxoacyl-ACP synthase	684	1941	664	824	1803	2066	4	9	2	7
cds599	2739159	hypothetical protein	5171	13962	6222	7720	13378	13588	2	31	8	33
cds600	2739160	hypothetical protein	313	860	159	187	665	705	3	5	5	1
cds601	2739161	hypothetical protein	990	2441	804	1033	1795	2089	2	4	2	7
cds602	2739162	ParB family partitioning protein	1241	3403	1333	1678	3284	3690	7	8	4	11
cds603	2739163	ParA family ATPase	1301	3405	799	1045	2433	2605	3	7	0	2
cds604	2739164	DNA-binding protein	18	40	6	3	14	9	0	0	0	1
cds605	2739165	hypothetical protein	221	552	166	232	431	499	16	21	0	26
cds606	2739166	3-hydroxyacyl-CoA dehydrogenase	377	945	452	619	1324	1318	46	228	0	105
cds607	2739167	hypothetical protein	7	23	8	6	23	38	0	0	0	6
cds608	2739168	hypothetical protein	1	4	1	2	9	16	0	0	0	1
cds609	2739169	hypothetical protein	2	4	3	0	3	0	0	0	0	0
cds610	2740459	precorrin-4 C(11)-methyltransferase	829	2097	1035	1171	1950	2225	0	15	1	16
cds611	2740460	cobalamin biosynthesis protein CbiG	75	175	37	63	176	153	1	0	0	7
cds612	2740461	hypothetical protein	31	124	48	79	85	82	0	0	0	0
cds613	2740462	hypothetical protein	0	2	0	0	0	1	0	0	0	0
cds614	2740463	hypothetical protein	0	0	2	0	1	6	0	0	0	0
cds615	2740464	methyl-accepting chemotaxis protein	852	2366	944	1127	2170	2432	18	0	0	8
cds616	2740465	hypothetical protein	542	1514	272	333	1011	926	2	5	4	8
cds617	2740466	MATE family transporter	245	642	200	248	578	633	0	2	0	6
cds618	2740467	radical SAM protein	1231	3086	1526	1955	2405	2896	2	1	0	0
cds619	2740468	precorrin-3B C(17)-methyltransferase	901	2344	828	1145	1854	1984	2	3	0	2
cds620	2740469	precorrin-6X reductase	382	935	217	302	731	875	2	3	0	2
cds621	2740470	ABC transporter ATP-binding protein	333	846	196	286	875	921	3	0	0	2
cds622	2740471	hypothetical protein	11459	29474	48039	59470	45215	47816	0	76	3	0
cds623	2739352	co-chaperone protein GrpE	8521	21317	8548	10431	17063	17639	2	125	38	48
cds624	2739353	molecular chaperone DnaK	10351	25941	8229	10442	21431	22504	17	48	70	178
cds625	2739354	chaperone protein DnaJ	977	2465	567	659	2100	2137	6	5	14	36
cds626	2739355	sigma factor regulatory protein	1868	4976	2632	3258	4854	5225	1	4	3	12
cds627	2739356	sigma factor regulatory protein	1167	3034	1297	1571	3126	3384	0	0	0	9
cds628	2739357	anti-anti-sigma factor	116	374	99	135	256	263	0	0	0	4
cds629	2739358	D-alanyl-D-alanine carboxypeptidase	83	189	58	37	135	150	0	0	0	2
cds630	2739359	cation efflux	1256	3451	306	448	1202	1508	0	2	0	1
cds631	2739360	hypothetical protein	135	319	80	77	195	245	0	0	0	0
cds632	2739361	oligopeptide/dipeptide ABC transporter ATP-binding protein	120	369	99	112	271	307	0	0	0	3
cds633	2739362	oligopeptide/dipeptide ABC transporter ATP-binding protein	239	578	139	187	527	701	0	0	0	4
cds634	2739363	oligopeptide/dipeptide ABC transporter permease	523	1241	369	465	1004	1156	0	0	0	2
cds635	2739364	oligopeptide/dipeptide ABC transporter permease	296	869	186	226	462	654	0	0	0	1
cds636	2739365	methyl-accepting chemotaxis protein	1092	2811	328	396	2455	2811	0	6	4	11
cds637	2740472	UDP-N-acetylglucosamine 1-carboxyvinyltransferase	2451	6041	2189	2887	6715	7175	0	10	3	11
cds638	2740473	hypothetical protein	2355	5625	729	970	3568	4468	0	3	0	2
cds639	2740474	peptidyl-tRNA hydrolase	268	679	178	254	462	504	0	3	1	1
cds640	2740475	ABC transporter ATP-binding protein	475	1314	389	554	1113	1196	1	5	0	3
cds641	2740476	hypothetical protein	442	1128	195	324	689	826	0	0	0	0
cds642	2740477	hypothetical protein	1103	2655	928	1013	2025	2193	1	0	0	4
cds643	2740478	chemotaxis protein methyltransferase	1584	4226	703	851	3052	3487	0	0	4	9
cds644	2740479	protein-glutamate methylesterase	3479	9096	2564	3438	8685	8828	5	9	10	16
cds645	2740480	hypothetical protein	424	1194	147	210	528	621	0	0	0	1
cds646	2740481	hypothetical protein	1460	4067	727	872	3057	3353	0	10	3	2
cds647	2740483	hypothetical protein	2267	5768	3790	4828	7164	7215	3	10	2	2
cds648	2739201	hypothetical protein	588	1578	1131	1429	2137	2006	0	1	3	6
cds649	2739202	M20/M25/M40 family peptidase	1696	4087	4202	5035	5999	6255	7	47	5	4
cds650	2739203	response regulator	90	243	27	46	157	163	1	1	0	0
cds651	2739204	sensor histidine kinase	50	144	20	31	92	125	0	0	0	0
cds652	2739205	ABC transporter ATP-binding protein	71	189	52	61	159	169	4	5	1	0
cds653	2739206	ABC transporter permease	61	102	37	41	89	81	0	0	0	1
cds654	2739207	hypothetical protein	187	504	271	346	605	734	0	0	2	3
cds655	2739208	transcriptional regulator	330	861	154	157	564	689	0	1	2	3
cds656	2739209	hypothetical protein	223	549	81	140	244	310	0	0	0	0
cds657	2739210	hypothetical protein	460	1176	268	414	846	870	0	0	1	0
cds658	2739211	hypothetical protein	419	1130	204	259	721	896	0	0	0	0
cds659	2739212	OmpA protein	2334	6267	1228	1550	4450	4961	0	3	3	12
cds660	2739213	pyruvate ferredoxin/flavodoxin oxidoreductase	56824	145225	111287	136252	212275	218573	134	224	169	220
cds661	2739214	ABC transporter ATP-binding protein	1214	3131	955	1117	2222	2442	1	11	1	9
cds662	2739660	FeS assembly protein SufB	2460	6316	2022	2693	5504	5909	1	5	4	28
cds663	2739661	FeS assembly protein SufD	1323	3119	973	1273	2670	2878	3	17	13	17
cds664	2739662	hypothetical protein	494	1392	1101	1309	1365	1413	2	0	0	23
cds665	2739663	ATP-dependent protease La	1546	4073	1136	1391	3459	3497	4	16	19	28
cds666	2739664	PilT	415	1038	276	276	779	807	0	0	0	2
cds667	2739665	hypothetical protein	78	237	42	43	123	152	0	0	0	4
cds668	2739666	hypothetical protein	106	270	44	65	121	173	0	0	0	0
cds669	2739667	hypothetical protein	113	335	154	178	248	259	3	0	11	1
cds670	2739668	hypothetical protein	89	191	46	91	129	142	1	0	5	2
cds671	2739669	hypothetical protein	79	296	37	43	127	134	0	0	0	2
cds672	2739670	hypothetical protein	2620	6541	3550	4124	8809	8927	2	8	6	11
cds673	2739671	hypothetical protein	129	300	198	229	488	512	1	1	0	2
cds674	2739672	class V aminotransferase	210	588	356	353	1062	1016	0	2	0	0
cds675	2739673	preprotein translocase subunit SecF	1644	4110	571	682	4917	5308	0	11	10	43
cds676	2740240	preprotein translocase subunit SecD	3933	10121	1096	1243	9809	10278	8	48	50	63
cds677	2740241	preprotein translocase subunit YajC	1416	3424	311	393	3377	3460	0	10	5	3
cds678	2740242	hypothetical protein	0	0	4	2	0	2	0	10	0	0
cds679	2740244	short chain dehydrogenase/reductase family oxidoreductase	366	900	204	277	796	892	0	2	0	1
cds680	2740245	phosphoribosylaminoimidazole-succinocarboxamide synthase	2126	5222	1369	1629	4102	4587	0	11	2	7
cds681	2740246	phosphoribosylaminoimidazole carboxylase catalytic subunit PurE	215	570	128	148	504	475	0	0	0	3
cds682	2740247	hypothetical protein	1036	2787	638	757	2326	2511	0	4	0	6
cds683	2740248	methylthioribose kinase	156	430	119	105	439	415	0	0	0	0
cds684	2740249	tRNA (5-methylaminomethyl-2-thiouridylate)-methyltransferase	234	574	150	157	587	705	2	0	3	4
cds685	2740250	ABC transporter ATP-binding protein/permease	772	2019	840	1023	1581	1745	0	1	2	0
cds686	2740251	hypothetical protein	131	376	137	163	280	294	0	2	0	0
cds687	2739815	phosphomethylpyrimidine kinase	4322	10928	3846	5001	10233	10546	6	45	3	28
cds688	2739816	ABC transporter ATP-binding protein	196	491	154	252	337	427	1	4	1	10
cds689	2739817	hypothetical protein	55	116	56	45	81	88	0	0	0	7
cds690	2739818	hypothetical protein	96	296	100	128	226	286	0	0	1	10
cds691	2739819	hypothetical protein	474	1241	151	199	630	694	0	0	1	15
cds692	2739820	PilT	233	461	263	345	290	359	0	1	0	0
cds693	2739821	hypothetical protein	910	2405	2267	2656	1812	1978	0	0	0	0
cds694	2739822	hypothetical protein	378	1052	391	527	688	808	0	3	4	5
cds695	2739823	hypothetical protein	93	241	104	109	269	332	0	0	0	0
cds696	2739824	ABC transporter ATP-binding protein	580	1357	425	476	1213	1409	0	2	0	0
cds697	2739825	AbrB family transcriptional regulator	209	456	94	169	570	661	0	0	0	0
cds698	2739826	hypothetical protein	5543	13662	8555	10529	14808	16137	3	11	9	26
cds699	2739827	hypothetical protein	7574	19321	9203	11927	16500	18112	5	21	9	22
cds700	2739828	adenine-specific DNA modification methyltransferase	79	215	30	41	141	187	0	2	0	0
cds701	2740614	hypothetical protein	1815	4877	1195	1625	3275	3524	0	0	0	7
cds702	2740615	nitroreductase	2660	6966	3491	4539	5921	6200	2	0	4	7
cds703	2740616	bifunctional methionine sulfoxide reductase A/B	1653	4203	793	1154	2667	3159	5	26	31	39
cds704	2740617	hypothetical protein	6	49	0	2	6	3	15	6	0	0
cds705	2740618	hypothetical protein	184	513	201	249	444	535	29	2	1	12
cds706	2740619	hypothetical protein	619	1449	279	380	1101	1257	0	2	1	0
cds707	2740620	NusG family transcription antitermination protein	395	916	399	473	784	850	0	0	0	0
cds708	2740621	capsular polysaccharide biosynthesis protein	493	1297	662	821	1165	1232	0	0	0	2
cds709	2740622	hypothetical protein	493	1273	676	880	1366	1562	0	0	0	3
cds710	2740623	CAAX amino terminal protease	70	183	154	220	171	229	0	0	0	1
cds711	2740624	hypothetical protein	62	119	118	199	135	187	0	0	0	0
cds712	2740625	hypothetical protein	398	1058	2507	3250	2363	2437	0	0	0	0
cds713	2740626	bacteriocin ABC transporter ATP-binding/permease	498	1291	1791	2162	2601	2771	0	0	0	0
cds714	2740627	bacteriocin ABC transporter bacteriocin-binding protein	128	287	195	251	479	504	0	0	0	0
cds715	2740085	hypothetical protein	66	242	109	130	322	317	0	0	0	0
cds716	2740086	lipoprotein	716	1906	3167	4192	3400	3874	0	0	0	0
cds717	2740087	hypothetical protein	170	434	1019	1132	815	926	0	0	0	0
cds718	2740088	hypothetical protein	80	213	122	170	174	215	0	0	0	0
cds719	2740089	exopolysaccharide biosynthesis protein	793	2076	571	770	1762	1805	2	1	0	3
cds720	2740090	aldehyde oxidase and xanthine dehydrogenase	1059	2684	631	920	2100	2246	0	2	2	2
cds721	2740091	iron-sulfur cluster-binding protein	137	384	53	96	248	213	0	0	0	1
cds722	2740092	FAD-binding protein	114	342	88	112	271	222	0	1	0	1
cds723	2740093	hypothetical protein	585	1477	441	576	1021	1166	0	0	0	5
cds724	2740094	hypothetical protein	1100	2939	587	766	1876	2203	0	5	0	8
cds725	2740095	hypothetical protein	42064	110691	36238	45320	109539	120536	8	5	47	226
cds726	2740096	hypothetical protein	2393	6643	2004	2723	4737	5128	5	0	0	15
cds727	2740097	hypothetical protein	1732	4654	2042	2445	3647	4141	1	1	8	7
cds728	2740099	hypothetical protein	95	232	140	118	211	207	3	0	1	0
cds729	2740290	hypothetical protein	516	1364	816	1037	1320	1377	6	2	7	6
cds730	2740291	hypothetical protein	254	773	244	294	834	767	3	0	0	5
cds731	2740292	hypothetical protein	113	273	94	116	317	296	0	0	0	1
cds732	2740293	hypothetical protein	1	5	0	0	3	7	0	0	0	0
cds733	2740294	hypothetical protein	0	0	0	0	1	0	0	0	0	0
cds734	2740295	hypothetical protein	89	295	209	232	265	270	5	9	4	9
cds735	2740296	hypothetical protein	15	46	14	13	19	11	0	0	0	2
cds736	2740297	thioredoxin reductase	12769	33193	13790	16525	27922	28978	57	40	34	116
cds737	2740298	thioredoxin	4636	12020	8053	9077	12623	12374	1	18	9	50
cds738	2740299	glycine/sarcosine/betaine reductase complex protein A	273312	712565	412670	511630	892160	847797	40	182	219	624
cds739	2740300	iron compound ABC transporter ATP-binding protein	131	380	39	64	275	348	0	0	2	0
cds740	2740301	iron compound ABC transporter permease	190	472	78	72	371	420	0	0	2	0
cds741	2740302	iron compound ABC transporter periplasmic iron compound-binding protein	6262	16234	2057	2841	11651	13198	0	0	22	0
cds742	2739868	cobalamin biosynthesis protein CobN	371	905	117	144	834	886	0	0	0	0
cds743	2739869	magnesium chelatase subunit D/I	120	355	39	35	357	348	0	0	0	0
cds744	2739870	magnesium chelatase subunit D/I	404	1013	180	221	941	1000	0	0	1	0
cds745	2739871	hypothetical protein	2469	7005	986	1185	4177	4209	0	0	6	1
cds746	2739872	hypothetical protein	2154	5421	1088	1488	4084	4405	0	0	1	0
cds747	2739873	hypothetical protein	1702	3961	692	908	3499	3630	0	0	4	0
cds748	2739874	Na+/H+ antiporter	263	693	68	77	569	630	1	4	3	16
cds749	2739875	iron compound ABC transporter ATP-binding protein	116	268	13	31	212	238	0	5	1	2
cds750	2739876	iron compound ABC transporter permease	342	816	84	116	849	796	2	1	4	10
cds751	2739877	iron compound ABC transporter periplasmic iron compound-binding protein	5332	13625	1694	2269	9926	11027	14	40	37	80
cds752	2739878	hypothetical protein	383	1109	321	333	850	910	0	3	0	5
cds753	2739879	hypothetical protein	1988	4803	3367	4096	5959	7136	0	3	1	1
cds754	2739880	protease complex-associated polypeptide	12572	31341	58057	72064	64407	65337	50	77	12	1
cds755	2740303	hypothetical protein	3	12	39	27	49	24	0	0	0	0
cds756	2740304	hypothetical protein	24	78	2	1	61	38	1	4	0	0
cds757	2740305	elongation factor Tu	33574	87629	15780	19531	109667	114829	590	1097	609	497
cds758	2740306	30S ribosomal protein S10	1233	3133	396	533	4250	4259	6	14	24	21
cds759	2740307	50S ribosomal protein L3	9961	26562	2929	3594	29384	32182	44	110	119	99
cds760	2740308	50S ribosomal protein L4	3585	9294	1455	1764	11050	11106	14	55	46	77
cds761	2740309	50S ribosomal protein L23	1187	3085	564	647	4374	4339	10	31	29	28
cds762	2740310	50S ribosomal protein L2	11833	29630	4659	5997	37416	41844	26	149	144	158
cds763	2740311	30S ribosomal protein S19	1309	3505	682	760	4835	4834	2	7	10	29
cds764	2740312	50S ribosomal protein L22	1963	5099	908	1138	6377	6585	3	37	33	38
cds765	2740313	30S ribosomal protein S3	4499	11741	2189	2671	14420	15508	73	224	108	73
cds766	2740314	50S ribosomal protein L16	489	1307	223	225	1693	1603	2	2	13	25
cds767	2740653	50S ribosomal protein L29	806	1928	275	286	2423	2590	1	3	25	21
cds768	2740654	30S ribosomal protein S17	1027	2717	381	560	3231	3701	10	27	28	32
cds769	2740655	50S ribosomal protein L14	794	2066	345	422	2887	2795	26	44	17	22
cds770	2740656	50S ribosomal protein L24	1262	3106	548	596	4012	4011	16	25	44	30
cds771	2740657	50S ribosomal protein L5	3188	8244	906	1253	10305	10600	94	47	41	79
cds772	2740658	30S ribosomal protein S14	1546	4322	548	714	5821	5877	14	21	19	58
cds773	2740659	30S ribosomal protein S8	4592	10780	1388	1824	15251	17644	13	85	65	54
cds774	2740660	50S ribosomal protein L6	2315	5855	884	976	8429	8309	5	6	37	51
cds775	2740661	50S ribosomal protein L18	2234	6332	927	950	6821	6788	6	6	40	32
cds776	2740662	30S ribosomal protein S5	1156	3164	402	492	3794	3484	18	22	54	41
cds777	2740663	50S ribosomal protein L30	166	431	69	107	813	832	0	1	1	0
cds778	2740664	50S ribosomal protein L15	1619	4178	548	677	6091	5709	5	14	45	39
cds779	2740665	preprotein translocase subunit SecY	5124	13727	2206	2579	19374	19459	30	71	132	143
cds780	2740666	50S ribosomal protein L36	1272	2831	516	674	3927	4475	1	8	3	30
cds781	2740667	30S ribosomal protein S13	3496	9626	1404	1668	11823	12565	23	8	61	83
cds782	2740668	30S ribosomal protein S11	1492	3411	802	991	5043	5343	12	8	24	41
cds783	2740669	DNA-directed RNA polymerase subunit alpha	6777	17470	2393	3307	23650	25945	11	30	87	141
cds784	2740670	50S ribosomal protein L17	1450	3774	771	919	5194	5311	8	9	22	92
cds785	2740671	hypothetical protein	477	1242	467	624	1956	2176	2	1	1	13
cds786	2740672	hypothetical protein	90	226	63	69	159	213	1	0	1	0
cds787	2740673	hypothetical protein	35	90	14	42	74	88	0	0	0	0
cds788	2740674	histidinol phosphate phosphatase HisJ	987	2471	344	381	1596	1702	0	0	0	2
cds789	2740675	acylphosphatase	127	436	92	106	337	306	0	0	0	1
cds790	2740676	transporter	830	2234	934	1245	1979	2070	1	7	0	4
cds791	2740677	glycerophosphoryl diester phosphodiesterase	533	1120	250	372	774	970	0	0	0	0
cds792	2740678	acetyltransferase	119	254	36	46	92	134	0	1	0	0
cds793	2740679	hypothetical protein	779	2084	674	894	1324	1573	0	1	0	0
cds794	2740680	hypothetical protein	995	2476	804	1284	2843	3158	0	0	0	0
cds795	2739545	hypothetical protein	4828	12819	1815	2285	6618	7371	0	2	0	5
cds796	2739546	hypothetical protein	398	1079	935	1121	1269	1432	1	3	0	3
cds797	2739547	hypothetical protein	0	2	0	0	0	0	0	0	0	0
cds798	2739548	hypothetical protein	517	1306	375	524	1118	1105	0	0	0	0
cds799	2739549	hypothetical protein	174	523	113	143	333	302	0	0	0	0
cds800	2739550	acetyltransferase	55	180	30	17	76	92	0	0	0	0
cds801	2739551	hypothetical protein	325	890	141	200	457	554	0	0	0	19
cds802	2739552	hypothetical protein	47	112	38	37	85	79	0	1	0	3
cds803	2739553	efflux protein	796	2078	524	728	1651	1877	5	2	1	7
cds804	2739554	ABC transporter ATP-binding protein/permease	26	41	12	10	23	37	0	1	2	7
cds805	2739555	ABC transporter ATP-binding protein/permease	52	131	40	41	117	122	4	5	0	8
cds806	2739556	transcriptional regulator	732	1783	100	112	319	357	0	0	0	0
cds807	2739557	hypothetical protein	5233	12981	427	498	1883	1950	0	0	0	0
cds808	2739558	M20/M25/M40 family peptidase	11941	32569	1116	1325	4562	4876	0	0	0	0
cds809	2739559	histidine kinase-related ATPase	209	584	142	185	442	441	0	0	0	0
cds810	2739560	ABC transporter ATP-binding protein/permease	321	725	137	181	545	557	19	62	10	10
cds811	2739561	ABC transporter ATP-binding protein/permease	886	2246	350	455	1533	1693	23	80	17	22
cds812	2739504	TetR family transcriptional regulator	187	456	156	156	363	396	0	9	2	1
cds813	2739505	hypothetical protein	0	0	0	0	0	0	0	0	0	0
cds814	2739506	hypothetical protein	1	1	0	0	0	0	0	0	0	0
cds815	2739507	(3R)-hydroxymyristoyl-ACP dehydratase	6923	18632	7581	9175	17620	20036	1	7	1	0
cds816	2739508	lipoprotein	4483	11460	6191	8138	12231	13904	1	0	0	0
cds817	2739509	UDP-N-acetylmuramoylalanyl-D-glutamate--2%2C6-diaminopimelate ligase	4067	10193	1492	1885	6048	6786	0	11	5	16
cds818	2739510	hypothetical protein	559	1324	549	653	891	1154	0	0	0	0
cds819	2739511	hypothetical protein	8	16	2	1	13	10	0	0	0	0
cds820	2739512	tRNA uridine 5-carboxymethylaminomethyl modification protein GidA	2490	6345	2644	3020	6947	7148	2	10	7	11
cds821	2739513	aminopeptidase 2	4026	10658	3676	4541	8828	9290	2	10	6	20
cds822	2739514	hypothetical protein	1651	4337	1417	1715	2104	2402	1	0	0	1
cds823	2739515	hypothetical protein	0	7	2	0	0	1	0	0	0	1
cds824	2739516	hypothetical protein	587	1428	411	620	1817	1857	0	2	0	1
cds825	2739517	lipoprotein	2765	6626	3961	4924	8252	8728	3	34	9	3
cds826	2739518	Na(+)-translocating NADH-quinone reductase%2C E subunit	421	1130	714	825	1169	1223	3	6	5	13
cds827	2739519	electron transport complex protein RsxE	1080	2511	1217	1656	3136	3069	0	11	3	6
cds828	2739613	Na(+)-translocating NADH-quinone reductase subunit C	2576	6762	2693	3516	7781	8316	11	19	9	20
cds829	2739614	Na(+)-translocating NADH-quinone reductase subunit B	4594	11420	3774	4559	12368	13156	4	4	14	13
cds830	2739615	Na(+)-translocating NADH-quinone reductase%2C A subunit	7570	19751	7571	8938	17602	17711	3	7	12	35
cds831	2739616	rhodanese-like protein	1444	3655	1085	1307	2517	3073	0	8	0	0
cds832	2739617	hypothetical protein	610	1685	391	453	1150	1268	1	17	4	37
cds833	2739618	hypothetical protein	2473	6013	1461	1939	3184	3823	6	12	12	23
cds834	2739619	filament protein A	83417	218274	128615	160778	247056	246548	219	411	561	901
cds835	2739620	hypothetical protein	2531	6431	2914	3917	7129	7752	3	4	6	21
cds836	2739621	pyruvate phosphate dikinase	12877	33471	15509	19308	36158	36830	18	115	58	111
cds837	2739622	hypothetical protein	1528	4035	1325	1649	4604	4384	6	9	18	32
cds838	2739623	hypothetical protein	2125	5599	1323	1581	5191	5654	5	13	12	30
cds839	2739624	hypothetical protein	50	125	36	40	83	92	0	2	2	4
cds840	2739625	hypothetical protein	6	10	5	3	5	6	0	0	0	0
cds841	2739626	hypothetical protein	237	580	32	30	446	505	2	0	0	2
cds842	2739627	methyl-accepting chemotaxis protein	1273	3126	4661	6008	5606	6488	21	2	2	26
cds843	2741362	hypothetical protein	54	190	42	33	95	77	1	0	0	0
cds844	2741363	50S ribosomal protein L13	9756	26270	6587	7822	28022	27467	19	73	38	125
cds845	2741364	30S ribosomal protein S9	9319	23244	7060	8730	27859	26481	18	51	56	82
cds846	2741365	recombination regulator RecX	4262	11465	5223	6678	13295	13372	2	64	14	26
cds847	2741366	DNA-binding response regulator	1825	4576	1031	1424	3860	3975	4	22	7	29
cds848	2741367	L-fuculose phosphate aldolase	381	1098	339	424	1299	1344	0	2	2	11
cds849	2741368	lipoprotein	305	776	158	192	805	828	0	0	0	10
cds850	2741369	hypothetical protein	149	385	100	113	403	477	0	0	0	3
cds851	2741370	hypothetical protein	200	494	143	113	621	630	0	3	4	1
cds852	2741371	16S rRNA pseudouridine(516) synthase	77	197	37	54	241	242	0	2	1	2
cds853	2741372	tyrosyl-tRNA synthetase	1674	4430	1437	1754	3186	3509	10	8	9	17
cds854	2741373	hypothetical protein	1135	2699	1043	1415	2016	2200	0	1	1	5
cds855	2741374	magnesium transport family protein MgtC	709	1850	530	629	1617	1640	0	4	2	2
cds856	2741375	phosphohexose mutase	1079	2868	445	568	2216	2481	3	7	3	27
cds857	2741376	hypothetical protein	137	425	77	102	309	361	0	0	3	3
cds858	2741377	hypothetical protein	1352	3653	842	1194	1868	2210	0	1	3	5
cds859	2740914	hypothetical protein	156	307	133	153	238	293	0	0	1	11
cds860	2740915	FAD/FMN-binding oxidoreductase	1066	2641	818	1061	1845	2109	5	8	0	11
cds861	2740916	hypothetical protein	625	1662	946	1122	1637	1895	0	0	1	0
cds862	2740917	phosphatase/nucleotidase	2385	5973	6102	7469	7248	7769	0	24	1	0
cds863	2740918	hypothetical protein	4	18	4	5	12	6	0	0	0	0
cds864	2740919	recombinase A	3090	7678	3227	4059	7303	7904	2	15	21	17
cds865	2740920	hypothetical protein	2006	5004	1164	1371	5361	5823	0	9	10	15
cds866	2740921	transcriptional regulator	371	909	234	313	843	876	3	0	1	3
cds867	2740922	ribosomal large subunit pseudouridine synthase B	287	721	139	211	606	564	0	1	1	2
cds868	2740923	hypothetical protein	2	10	0	1	4	1	0	0	0	0
cds869	2740924	hypothetical protein	1069	2566	576	716	1538	1732	0	0	3	0
cds870	2740925	hypothetical protein	861	2463	850	967	1652	1827	0	0	1	0
cds871	2740926	hypothetical protein	1051	2661	992	1313	2115	2409	0	0	1	0
cds872	2740927	nicotinate-nucleotide-dimethylbenzimidazole phosphoribosyltransferase	3197	8228	3090	3813	6649	7142	4	15	4	9
cds873	2740928	30S ribosomal protein S16	3702	9902	1129	1512	7746	8800	3	8	20	57
cds874	2740929	hypothetical protein	4576	10585	1174	1746	9887	11130	8	50	32	68
cds875	2739757	16S rRNA processing protein RimM	3533	9104	1107	1285	8610	8556	5	10	14	39
cds876	2739758	tRNA (guanine-N(1)-)-methyltransferase	3196	8570	1279	1539	9349	8787	10	44	58	69
cds877	2739759	50S ribosomal protein L19	1729	3999	781	748	5616	5976	3	11	17	29
cds878	2739760	hypothetical protein	113	274	65	91	376	347	0	0	0	1
cds879	2739761	PilT	150	286	116	144	214	238	0	0	1	0
cds880	2739762	hypothetical protein	110	285	79	135	253	249	0	0	0	0
cds881	2739763	hypothetical protein	1081	2847	1284	1655	1905	2023	0	4	1	0
cds882	2739764	hypothetical protein	1480	3810	1236	1732	3000	3317	0	0	0	12
cds883	2739765	transcriptional regulator	147	433	96	104	278	285	0	0	0	1
cds884	2739766	ABC transporter permease	12	16	14	25	13	21	0	0	0	11
cds885	2739767	ABC transporter ATP-binding protein	13	46	22	26	18	40	0	0	0	16
cds886	2739768	hypothetical protein	7	13	6	6	13	14	0	0	0	7
cds887	2739769	AraC family transcriptional regulator	94	229	81	94	160	179	0	0	0	0
cds888	2739770	ABC transporter ATP-binding protein/permease	31	74	8	45	42	51	0	4	0	1
cds889	2739771	ABC transporter ATP-binding protein/permease	20	59	22	20	19	35	1	0	0	0
cds890	2739772	hypothetical protein	4	12	5	8	6	14	0	0	0	0
cds891	2739939	ABC transporter permease	6	8	7	5	5	5	0	0	0	0
cds892	2739940	ABC transporter ATP-binding protein	7	24	20	15	13	5	0	0	0	0
cds893	2739941	hypothetical protein	116	237	48	65	134	179	0	0	0	1
cds894	2739942	hypothetical protein	376	831	311	456	545	640	5	2	2	8
cds895	2739943	ATP-dependent DNA helicase PcrA	460	1159	155	233	994	1089	17	11	4	19
cds896	2739944	hypothetical protein	0	4	0	1	0	0	0	0	0	0
cds897	2739945	hypothetical protein	6	12	3	3	2	5	1	0	0	1
cds898	2739946	ABC transporter ATP-binding protein	26	88	29	32	43	44	0	0	0	0
cds899	2739947	hypothetical protein	33	73	42	30	52	52	8	0	0	0
cds900	2739948	ABC transporter ATP-binding protein/permease	17	24	22	13	23	21	0	0	0	0
cds901	2739949	type II DNA modification methyltransferase M.TdeIII	1218	3083	1035	1380	2445	2779	1	0	0	1
cds902	2739950	hypothetical protein	734	1835	496	647	1269	1482	0	0	0	0
cds903	2739951	type II restriction endonuclease TdeIII	611	1515	713	899	1243	1322	4	0	0	0
cds904	2739952	hypothetical protein	138	347	167	211	262	285	0	0	0	0
cds905	2739953	hypothetical protein	133	329	79	129	194	204	0	0	0	0
cds906	2739954	hypothetical protein	0	0	0	0	0	0	0	0	0	0
cds907	2739955	hypothetical protein	0	0	0	1	0	0	0	0	0	0
cds908	2740381	ABC transporter ATP-binding protein/permease	7	21	17	12	20	16	2	1	0	0
cds909	2740382	hypothetical protein	0	0	1	1	0	0	0	0	0	0
cds910	2740383	hypothetical protein	674	1762	360	528	1088	1228	0	0	0	0
cds911	2740384	hypothetical protein	11	36	3	11	16	11	0	0	0	0
cds912	2740385	AraC family transcriptional regulator	7	31	0	14	24	24	0	0	0	1
cds913	2740386	ABC transporter ATP-binding protein/permease	27	56	9	18	36	25	0	14	0	11
cds914	2740387	ABC transporter ATP-binding protein/permease	14	56	5	25	27	26	1	2	0	11
cds915	2740388	ABC transporter ATP-binding protein/permease	54	154	60	80	133	163	27	33	8	4
cds916	2740389	ABC transporter ATP-binding protein/permease	64	177	46	52	146	162	15	36	3	2
cds917	2740390	peptidase T	2293	5669	1708	2127	5147	5701	2	15	8	30
cds918	2740391	phosphonate ABC transporter permease	42	150	55	47	141	146	0	0	0	3
cds919	2740392	phosphonate ABC transporter permease	46	111	33	48	129	151	0	0	0	0
cds920	2740393	phosphonate ABC transporter ATP-binding protein	170	487	138	158	532	592	0	1	3	2
cds921	2740394	ornithine carbamoyltransferase	6685	16654	7956	10067	17783	18889	13	40	22	61
cds922	2740395	hypothetical protein	257	700	115	123	510	506	0	0	3	9
cds923	2740396	MATE family transporter	250	577	123	169	536	574	0	0	0	0
cds924	2740397	adenylate/guanylate cyclase catalytic	1618	4189	1591	1949	3672	4134	0	7	2	17
cds925	2740966	acetate kinase	3871	10246	3949	5421	8893	9135	10	35	11	38
cds926	2740967	co-chaperonin GroES	2032	5231	1451	1784	4224	4482	6	1	11	23
cds927	2740968	hypothetical protein	958	2282	544	549	1856	1852	0	0	0	11
cds928	2740969	hypothetical protein	0	6	0	1	0	0	0	0	0	0
cds929	2740970	RNA polymerase sigma-70 factor	727	1909	533	556	1075	1108	16	23	21	81
cds930	2740971	hypothetical protein	727	1727	321	425	1255	1267	0	3	0	3
cds931	2740972	lipoprotein	2390	6066	1068	1630	3502	4242	1	8	2	8
cds932	2740973	hypothetical protein	399	1029	257	272	575	723	0	0	0	1
cds933	2740974	NLP/P60	1650	4519	944	1339	3992	4845	3	5	4	3
cds934	2740975	long-chain-fatty-acid--CoA ligase	330	923	786	985	926	924	7	47	16	38
cds935	2740976	hypothetical protein	388	919	551	726	652	901	18	5	3	14
cds936	2740977	hypothetical protein	510	1127	868	1017	1042	1111	1	0	0	0
cds937	2740978	hypothetical protein	1644	4369	4231	5227	4940	5097	24	12	65	32
cds938	2740979	hypothetical protein	95	287	378	347	333	322	0	0	0	0
cds939	2740980	translation elongation factor G	7817	19469	10477	12911	20408	21963	18	38	19	32
cds940	2740981	hypothetical protein	1072	2886	1651	2294	2658	3112	8	4	0	15
cds941	2740982	phosphopyruvate hydratase	13765	34187	18190	21807	34377	35342	18	19	26	55
cds942	2740758	hypothetical protein	1	2	2	2	2	4	0	0	0	0
cds943	2740759	lipoprotein	4679	11507	1662	1996	6949	7690	5	10	6	17
cds944	2740760	ABC transporter ATP-binding protein	547	1372	311	358	1223	1194	0	1	2	2
cds945	2740761	branched-chain amino acid ABC transporter permease	109	256	101	77	228	245	0	0	0	3
cds946	2740762	branched-chain amino acid ABC transporter permease	32	104	19	17	85	60	0	0	0	0
cds947	2740763	LemA	1182	3156	1054	1132	2777	2632	0	1	7	12
cds948	2740764	hypothetical protein	1154	3156	700	872	2375	2421	2	4	10	11
cds949	2740765	glycerophosphoryl diester phosphodiesterase	279	728	145	149	595	557	0	1	0	3
cds950	2740766	patatin	1361	3269	352	619	1841	1902	0	2	0	7
cds951	2740767	hypothetical protein	348	950	145	204	523	603	0	0	0	0
cds952	2740768	neuB	922	2290	495	690	1752	1984	0	0	0	5
cds953	2740769	DnaJ protein	600	1509	294	398	1106	1192	0	0	0	2
cds954	2740770	hypothetical protein	391	933	231	369	781	968	1	0	0	3
cds955	2740771	DNA polymerase IV	305	748	196	252	672	748	0	0	0	3
cds956	2740772	hypothetical protein	403	961	210	254	746	874	0	0	0	6
cds957	2740773	hypothetical protein	446	1199	170	259	488	671	0	0	0	3
cds958	2740774	TatD family hydrolase	267	743	114	147	364	424	0	4	0	1
cds959	2740775	hypothetical protein	1185	3067	862	1147	2588	3045	0	0	1	5
cds960	2740540	translation elongation factor P	3813	9743	1708	2352	8519	9714	11	19	7	38
cds961	2740541	hypothetical protein	845	2318	6528	7971	3706	3901	2	5	0	0
cds962	2740542	hypothetical protein	13	27	22	24	19	8	0	0	0	0
cds963	2740543	arginyl-tRNA synthetase	2914	7275	1394	1705	4602	5068	6	6	7	7
cds964	2740544	ComF-like protein	108	302	61	113	175	201	0	3	1	1
cds965	2740545	DNA repair protein RadC	46	77	55	57	83	77	0	0	0	1
cds966	2740546	hypothetical protein	0	1	1	1	0	2	0	0	0	0
cds967	2740547	hypothetical protein	2494	6007	7448	9888	7795	8745	45	13	0	40
cds968	2740548	hypothetical protein	37	109	101	89	80	80	2	6	0	0
cds969	2740549	hypothetical protein	49	143	114	143	145	168	13	71	6	9
cds970	2740550	hypothetical protein	6	16	6	10	9	24	0	5	1	0
cds971	2740551	penicillin binding protein	165	338	130	154	358	427	0	1	1	2
cds972	2740552	asparaginyl-tRNA synthetase	5097	12866	7320	9058	12637	13277	6	7	12	26
cds973	2740553	hypothetical protein	852	2066	529	651	1814	2076	0	7	0	5
cds974	2740554	dihydroorotate dehydrogenase/oxidoreductase%2C FAD-binding	1827	4851	2180	2588	5861	6451	2	12	12	5
cds975	2740556	oligopeptide/dipeptide ABC transporter permease	7275	19065	3764	5106	16388	17803	1	22	13	2
cds976	2739062	oligopeptide/dipeptide ABC transporter periplasmic peptide-binding protein	70628	179900	39387	50196	148604	157448	51	643	144	17
cds977	2739063	oligopeptide/dipeptide ABC transporter ATP-binding protein	1867	4745	1097	1186	4962	4800	14	89	10	2
cds978	2739064	oligopeptide/dipeptide ABC transporter ATP-binding protein	1034	2795	807	937	3476	3590	0	9	4	0
cds979	2739065	oligopeptide/dipeptide ABC transporter peptide-binding protein	200	428	98	100	419	418	0	5	1	0
cds980	2739066	hypothetical protein	519	1628	404	548	1170	1471	0	0	0	0
cds981	2739067	hypothetical protein	721	1736	388	544	1087	1139	0	0	0	0
cds982	2739068	50S ribosomal protein L28	4832	12658	2449	2898	9750	10462	3	21	6	93
cds983	2739069	5-formyltetrahydrofolate cyclo-ligase	488	1026	362	436	1141	1369	0	1	1	2
cds984	2739070	lipoprotein	1999	5244	1225	1784	4365	5062	2	17	4	8
cds985	2739071	hypothetical protein	1353	3529	302	290	1849	2137	1	2	0	4
cds986	2739072	hypothetical protein	0	1	0	2	3	0	0	7	0	0
cds987	2739073	hypothetical protein	2053	4980	1833	2322	5671	5744	0	16	10	47
cds988	2739074	glutamate dehydrogenase	2442	6304	2545	3432	6093	6466	2	4	3	11
cds989	2739075	hypothetical protein	32	143	31	8	122	50	0	1	0	0
cds990	2739076	formate/nitrite transporter	923	2251	2547	3047	2675	2870	0	0	2	9
cds991	2739077	3-hydroxyacid dehydrogenase	2063	5174	5787	7343	6831	7026	11	15	7	13
cds992	2739078	orotate phosphoribosyltransferase	799	2033	2279	2691	3123	3079	3	3	0	5
cds993	2739079	hypothetical protein	107	312	81	95	261	299	0	0	0	2
cds994	2740983	hypothetical protein	16	62	37	14	138	56	0	0	0	0
cds995	2740984	flagellar filament core protein	290854	722120	113605	131503	799630	801102	2388	362	517	589
cds996	2740985	hypothetical protein	127	503	57	32	327	151	0	0	0	0
cds997	2740986	flagellar basal-body rod protein FlgG	6057	15727	4503	5509	18756	20272	3	14	4	18
cds998	2740987	flagellar basal body rod protein FlgG	7978	20404	4989	6425	19245	20659	9	32	7	17
cds999	2740988	flagellar protein	3174	7823	2239	2584	8450	9114	0	15	9	24
cds1000	2740989	methyl-accepting chemotaxis protein	7797	20527	4352	5593	23130	25706	7	57	33	127
cds1001	2740990	excinuclease ABC subunit A	3053	7871	1981	2587	7266	7851	8	20	13	22
cds1002	2740991	hypothetical protein	484	1184	281	333	1090	1120	0	0	1	7
cds1003	2740992	tex protein	7793	20318	2702	3428	11204	12606	8	11	14	26
cds1004	2740993	hemerythrin-like protein	429	1030	261	332	747	892	0	0	0	13
cds1005	2740994	hypothetical protein	473	1204	312	359	1012	1117	0	0	3	3
cds1006	2740995	hypothetical protein	535	1436	509	642	922	995	0	5	0	2
cds1007	2740997	exodeoxyribonuclease VII large subunit	40	108	48	75	108	105	3	0	2	4
cds1008	2740998	hypothetical protein	3194	7929	2556	3734	9579	11857	0	0	1	0
cds1009	2740999	dicarboxylate transporter DctM subunit	1274	3290	782	934	2610	2821	0	6	2	0
cds1010	2741499	dicarboxylate transporter periplasmic dicarboxylate-binding protein	4600	12044	5273	7034	10988	12609	0	5	6	15
cds1011	2741500	lipoprotein	2780	6931	1730	2188	5995	6296	3	4	2	9
cds1012	2741501	ISTde2%2C transposase	395	1177	330	399	734	873	1	0	0	1
cds1013	2741502	methylaspartate mutase subunit S	2471	5951	2613	3376	5720	6186	1	3	1	14
cds1014	2741503	hypothetical protein	3234	8234	4232	5083	8197	8640	5	17	7	9
cds1015	2740965	50S ribosomal protein L32	3749	9377	2560	3234	10312	11338	6	3	16	89
cds1016	2741504	acyl carrier protein	927	2579	713	826	2359	2333	4	3	11	36
cds1017	2741505	ribonuclease III	457	1291	277	298	991	898	2	29	20	13
cds1018	2741506	hypothetical protein	4	3	0	0	1	1	0	0	0	0
cds1019	2741507	Hsp20/alpha crystallin	288	619	415	561	602	575	2	4	10	96
cds1020	2741508	hypothetical protein	863	2417	177	205	1093	1208	0	0	0	2
cds1021	2741509	hypothetical protein	8	20	3	5	3	11	0	0	0	0
cds1022	2741510	hypothetical protein	1380	3542	3647	4835	4224	4578	2	3	0	22
cds1023	2741511	polyA polymerase	1159	2972	1110	1382	2248	2378	1	4	1	7
cds1024	2741512	magnesium and cobalt transporter	838	2184	407	550	1271	1350	0	3	4	2
cds1025	2741513	PadR family transcriptional regulator	580	1452	305	444	1614	1693	2	0	0	5
cds1026	2741514	hypothetical protein	760	1872	323	398	1552	1592	0	0	0	2
cds1027	2741515	hypothetical protein	122	276	66	85	238	245	0	0	0	2
cds1028	2741312	hypothetical protein	1484	4123	981	1269	2634	2884	2	7	4	11
cds1029	2741313	riboflavin biosynthesis protein	4699	12150	2772	3106	10894	10581	0	4	10	31
cds1030	2741314	30S ribosomal protein S15	3890	10040	2839	3443	9084	9679	3	32	13	47
cds1031	2741315	polynucleotide phosphorylase/polyadenylase	11083	27569	14588	18035	34280	37191	25	60	61	64
cds1032	2741316	deoxyuridine 5'triphosphate nucleotidohydrolase	225	783	300	344	779	711	2	0	6	1
cds1033	2741317	hypothetical protein	174	465	173	229	588	655	0	0	0	4
cds1034	2741318	hypothetical protein	156	331	93	125	475	463	1	1	2	4
cds1035	2741319	hypothetical protein	492	1118	373	537	786	1004	0	0	0	1
cds1036	2741320	hypothetical protein	261	674	126	145	324	372	0	0	0	1
cds1037	2741321	30S ribosomal protein S12	5958	16542	2548	3717	21306	22797	22	54	51	87
cds1038	2741322	30S ribosomal protein S7	10275	26534	5219	6379	38521	40092	20	15	62	112
cds1039	2741323	elongation factor G	12562	32258	5279	6449	28607	30743	39	187	130	146
cds1040	2741324	hypothetical protein	3387	9173	2161	2337	8090	7466	0	19	55	47
cds1041	2741325	hypothetical protein	1393	3442	570	672	2611	2606	0	0	2	12
cds1042	2741326	rubredoxin	3338	9109	4716	6033	9631	9734	2	4	16	69
cds1043	2741327	lipoprotein	1822	4750	617	890	2800	3271	0	8	4	6
cds1044	2741328	methyl-accepting chemotaxis protein	1569	3961	1501	1815	3484	3934	0	3	11	19
cds1045	2740816	MATE family transporter	345	823	213	277	786	868	0	2	0	3
cds1046	2740817	hypothetical protein	2331	6226	9351	11254	11143	11446	30	19	25	66
cds1047	2740818	hypothetical protein	1	2	2	1	5	5	0	0	0	0
cds1048	2740819	hypothetical protein	2	0	5	0	5	1	1	0	0	0
cds1049	2740820	hypothetical protein	1	6	1	3	1	0	0	0	0	0
cds1050	2740821	hypothetical protein	0	0	0	1	2	2	0	0	0	0
cds1051	2740822	ABC transporter ATP-binding protein/peptidase	219	578	138	140	559	602	1	2	2	6
cds1052	2740823	ABC transporter ATP-binding protein	170	389	142	127	491	444	2	1	3	3
cds1053	2740824	methionyl-tRNA synthetase	4745	12246	3429	4235	8515	9133	13	26	22	48
cds1054	2740825	hypothetical protein	513	1280	840	1036	1426	1538	0	0	1	0
cds1055	2740826	hypothetical protein	426	910	221	326	802	878	0	2	1	0
cds1056	2740827	hypothetical protein	76	248	153	178	475	432	0	3	0	1
cds1057	2740828	oligopeptide/dipeptide ABC transporter ATP-binding protein	1060	2636	1162	1273	4341	4371	5	15	11	17
cds1058	2740829	oligopeptide/dipeptide ABC transporter ATP-binding protein	1543	3955	1484	1823	5548	5815	17	19	7	24
cds1059	2740830	oligopeptide/dipeptide ABC transporter permease	1541	3821	1297	1682	4851	5236	0	34	5	7
cds1060	2740831	oligopeptide/dipeptide ABC transporter permease	1740	4481	1463	1737	5771	6420	1	13	4	31
cds1061	2740832	peptide ABC transporter peptide-binding protein OppA	53610	135972	43301	54211	119171	128284	136	279	219	524
cds1062	2740833	lipoprotein	10678	26954	46272	58967	48951	51853	84	167	96	309
cds1063	2740834	oligopeptide/dipeptide ABC transporter permease	378	873	1059	1203	1693	1648	0	14	2	18
cds1064	2739086	oligopeptide/dipeptide ABC transporter permease	396	1019	1214	1409	2107	1993	3	13	3	16
cds1065	2739087	oligopeptide/dipeptide ABC transporter ATP-binding protein	369	997	1323	1644	1927	2023	11	26	5	20
cds1066	2739088	oligopeptide/dipeptide ABC transporter ATP-binding protein	464	1287	1828	2488	2643	2741	13	17	8	24
cds1067	2739089	hypothetical protein	41	163	70	99	181	192	0	0	1	4
cds1068	2739090	metallo-beta-lactamase	5422	13214	4255	5588	9567	10916	2	17	10	21
cds1069	2739091	DNA-binding protein/PTS system%2C IIA component	1016	2505	589	780	2043	2166	0	7	8	17
cds1070	2739092	dimethyladenosine transferase	98	194	28	36	147	183	0	2	2	2
cds1071	2739093	hypothetical protein	416	1092	347	390	767	877	0	0	1	2
cds1072	2739094	ribosomal large subunit pseudouridine synthase D	358	877	186	182	827	858	2	0	0	5
cds1073	2739095	RNA pseudouridylate synthase	196	495	164	241	406	433	0	0	0	4
cds1074	2739096	folylpolyglutamate synthetase	877	2265	528	585	1732	1805	0	3	4	4
cds1075	2739097	UDP-N-acetylmuramate--L-alanine ligase	1593	4259	1018	1281	3087	3389	3	12	1	4
cds1076	2739098	hypothetical protein	485	1214	293	336	910	1024	0	1	0	4
cds1077	2739099	cytidylate kinase	368	936	178	173	590	704	0	4	0	2
cds1078	2739100	hypothetical protein	380	1038	183	199	706	816	0	0	2	10
cds1079	2739101	hypothetical protein	9943	25336	3653	5164	17149	21541	5	18	14	29
cds1080	2739102	threonyl-tRNA synthetase	6678	16409	5633	7433	13698	15454	18	34	17	29
cds1081	2739103	hypothetical protein	639	1707	488	562	1444	1496	0	10	0	2
cds1082	2740222	hypothetical protein	11219	28604	8063	10440	28640	31480	10	30	10	49
cds1083	2740223	hypothetical protein	389	968	125	169	830	861	0	0	2	12
cds1084	2740224	hypothetical protein	338	847	117	182	653	640	0	3	2	5
cds1085	2740225	alanine racemase	984	2524	543	756	1620	1694	0	5	1	6
cds1086	2740226	hydroxymethylbutenyl pyrophosphate reductase	229	563	145	195	426	442	0	0	2	4
cds1087	2740227	acetyltransferase	103	278	60	82	204	263	0	0	0	2
cds1088	2740228	hypothetical protein	316	729	91	121	385	442	0	0	0	0
cds1089	2740229	acetyltransferase	272	652	128	217	324	366	0	0	0	0
cds1090	2740230	acetyltransferase	146	360	67	77	223	243	0	0	0	0
cds1091	2740231	acetyltransferase	260	620	98	113	295	358	0	0	0	0
cds1092	2740232	hypothetical protein	1577	4252	2563	3265	4779	5089	0	0	0	5
cds1093	2740233	hypothetical protein	1929	5110	1215	1527	4090	4728	3	8	7	27
cds1094	2740234	tRNA pseudouridine synthase B	65	165	41	74	179	168	0	5	1	0
cds1095	2740235	ribosome-binding factor A	192	509	177	265	557	527	0	0	4	6
cds1096	2740236	translation initiation factor IF-2	3854	9996	4558	5485	11521	12518	10	88	45	37
cds1097	2740237	transcription elongation factor NusA	3703	9113	2554	3282	8666	10175	0	26	28	62
cds1098	2740238	hypothetical protein	733	1737	747	946	1973	2145	3	8	2	5
cds1099	2740239	pyridoxal-dependent family decarboxylase	3394	8512	1554	1985	9429	9660	10	26	22	34
cds1100	2739526	lipoprotein	784	1915	188	227	1758	1751	2	1	12	1
cds1101	2739527	transporter	1078	2773	693	898	1598	1804	0	7	1	9
cds1102	2739528	adenylate kinase	1585	3920	752	1047	2618	2696	0	7	1	17
cds1103	2739529	hypothetical protein	463	1181	312	429	759	829	0	1	1	3
cds1104	2739530	TetR family transcriptional regulator	684	1956	661	773	1373	1424	0	4	2	1
cds1105	2739531	DNA-binding protein	543	1615	527	663	1339	1351	1	0	2	1
cds1106	2739532	hypothetical protein	429	1314	183	199	957	992	0	0	4	2
cds1107	2739533	hypothetical protein	3	3	9	3	18	6	0	0	0	0
cds1108	2739534	tyrosine phenol-lyase	16650	42082	20893	24844	49012	49970	31	184	37	108
cds1109	2739535	hypothetical protein	243	576	121	207	375	402	0	1	2	1
cds1110	2739536	hypothetical protein	317	847	304	373	637	701	0	0	0	0
cds1111	2739537	hypothetical protein	1009	2454	1581	2054	2483	2842	1	8	8	19
cds1112	2739538	anti-anti-sigma factor	821	2148	1072	1449	2181	2632	4	36	2	10
cds1113	2739539	sigma factor regulatory protein	2863	7445	3455	4518	7084	8056	0	5	3	15
cds1114	2739540	hypothetical protein	228	613	116	154	411	462	1	6	3	1
cds1115	2739541	TPR	2730	7537	1411	1786	4923	5345	5	14	1	19
cds1116	2739542	TPR	2307	5798	1839	2176	4874	5262	1	12	4	14
cds1117	2739543	TPR	14401	36734	13995	18337	32799	37859	3	75	27	43
cds1118	2739544	hypothetical protein	1604	4367	1252	1575	3627	3956	0	0	3	6
cds1119	2739988	lipoprotein	170	487	138	179	353	404	0	0	3	1
cds1120	2739989	methyltransferase	420	1007	191	206	676	815	0	2	2	2
cds1121	2739990	hypothetical protein	77	215	32	56	170	151	0	0	0	0
cds1122	2739991	chorismate synthase	751	2046	423	419	1472	1538	1	0	1	5
cds1123	2739992	hypothetical protein	72	170	158	146	304	337	0	0	0	0
cds1124	2739993	hypothetical protein	3	13	13	17	20	21	0	0	0	0
cds1125	2739994	hypothetical protein	62	145	121	152	252	314	0	0	0	0
cds1126	2739995	M23/M37 peptidase	61	147	121	165	295	374	0	0	0	0
cds1127	2739996	hypothetical protein	203	514	356	411	857	1009	0	0	0	0
cds1128	2739997	hypothetical protein	21	41	16	17	41	53	0	0	0	0
cds1129	2739998	hypothetical protein	39	109	70	126	115	106	0	0	0	0
cds1130	2739999	hypothetical protein	49	150	65	94	153	170	0	0	0	0
cds1131	2740000	tail fiber	56	149	138	204	244	237	0	0	0	0
cds1132	2740001	phage minor structural protein	385	905	751	969	1124	1283	0	0	0	0
cds1133	2740002	hypothetical protein	95	211	200	268	284	331	0	0	0	0
cds1134	2740003	hypothetical protein	62	197	322	373	311	353	0	0	0	0
cds1135	2740004	hypothetical protein	52	110	153	205	216	262	0	0	0	0
cds1136	2740005	hypothetical protein	39	72	73	114	128	161	0	0	0	0
cds1137	2740006	hypothetical protein	118	334	417	539	618	606	0	0	0	0
cds1138	2741480	hypothetical protein	90	224	389	519	662	643	0	0	0	0
cds1139	2741481	hypothetical protein	231	702	2483	3092	2133	2160	0	0	0	0
cds1140	2741482	hypothetical protein	365	887	1495	1926	1953	2032	0	0	0	0
cds1141	2741483	hypothetical protein	136	376	716	588	781	781	0	0	0	0
cds1142	2741484	head-to-tail joining protein	84	232	334	405	533	520	0	0	0	0
cds1143	2741485	hypothetical protein	9	24	27	46	48	44	0	0	0	0
cds1144	2741486	hypothetical protein	3	15	3	8	4	14	0	0	0	0
cds1145	2741487	hypothetical protein	21	49	78	86	67	92	0	0	0	0
cds1146	2741488	hypothetical protein	19	78	25	41	65	67	0	0	0	0
cds1147	2741489	phage terminase%2C large subunit	94	277	325	400	385	450	0	0	0	0
cds1148	2741490	phage terminase small subunit	22	91	84	96	109	123	0	0	0	0
cds1149	2741491	hypothetical protein	18	70	108	150	119	98	0	0	0	0
cds1150	2741492	hypothetical protein	71	206	625	828	447	478	0	0	0	0
cds1151	2741493	hypothetical protein	9	14	24	33	26	30	0	0	0	0
cds1152	2741494	ParB-like nuclease	157	358	590	746	634	720	0	0	0	0
cds1153	2741495	hypothetical protein	79	153	384	421	397	526	0	0	0	0
cds1154	2741496	hypothetical protein	23	65	222	249	206	207	0	0	0	0
cds1155	2741497	hypothetical protein	13	28	83	116	93	74	0	0	0	0
cds1156	2741498	hypothetical protein	35	92	140	214	169	184	0	0	0	0
cds1157	2740064	hypothetical protein	8	40	61	92	55	58	0	0	0	0
cds1158	2740065	hypothetical protein	38	93	197	172	294	339	0	0	0	0
cds1159	2740066	phage DNA-binding protein excisionase	84	157	437	700	882	1072	0	0	0	0
cds1160	2740067	DNA-binding protein	569	1495	715	905	1814	2089	0	0	0	0
cds1161	2740068	hypothetical protein	5949	15181	4101	5147	13056	15875	0	0	0	0
cds1162	2740069	hypothetical protein	156	398	171	242	400	475	0	0	0	0
cds1163	2740070	phage integrase family site specific recombinase	1086	2628	461	571	3076	3473	0	0	0	0
cds1164	2740071	hypothetical protein	2695	6936	1807	2420	5162	5828	1	4	4	11
cds1165	2740072	chaperonin GroEL	22677	58373	24810	30321	58019	60995	54	124	104	183
cds1166	2740073	oxygen-independent coproporphyrinogen III oxidase	26	63	22	15	36	62	4	41	2	14
cds1167	2740074	flavodoxin	31	33	14	16	20	33	1	2	2	19
cds1168	2740075	iron compound ABC transporter ATP-binding protein	5	13	5	5	16	11	8	22	1	15
cds1169	2740076	iron compound ABC transporter permease	23	44	16	17	31	49	10	36	3	33
cds1170	2740077	iron compound ABC transporter periplasmic iron compound-binding protein	42	62	15	9	52	54	18	59	11	101
cds1171	2740078	methyltransferase	0	0	0	0	0	2	0	0	0	0
cds1172	2740079	hypothetical protein	0	0	0	0	0	0	0	0	0	0
cds1173	2740080	ABC transporter ATP-binding protein	0	5	0	4	0	2	0	0	0	0
cds1174	2740081	hypothetical protein	0	1	0	1	1	0	0	0	0	0
cds1175	2740082	lipoprotein	4758	11896	2900	3967	12050	13262	7	16	8	23
cds1176	2740083	hypothetical protein	2105	5682	761	956	4270	4598	0	5	1	2
cds1177	2740084	hypothetical protein	962	2782	703	876	2123	2331	0	0	0	0
cds1178	2741149	NAD(P) transhydrogenase subunit beta	9262	23936	38117	45885	49990	49237	109	186	32	49
cds1179	2741151	hypothetical protein	3221	8883	1703	2247	5489	6161	0	37	1	1
cds1180	2741152	hypothetical protein	3282	7725	1305	1696	5613	6507	0	0	2	1
cds1181	2741153	hypothetical protein	1835	5072	671	886	3389	4042	1	8	1	11
cds1182	2741154	hypothetical protein	11	53	4	1	10	11	12	92	2	2
cds1183	2741155	hypothetical protein	1358	3529	415	563	2548	2972	0	1	7	8
cds1184	2741156	prolyl endopeptidase	4412	10809	2413	3040	10197	10891	10	21	21	47
cds1185	2741157	hypothetical protein	9	69	20	24	50	53	0	0	0	0
cds1186	2741158	cell division protein MraZ	4024	10403	2934	3692	7814	8071	1	1	6	20
cds1187	2741159	S-adenosyl-methyltransferase MraW	3095	7390	1240	1458	6718	7702	0	3	2	13
cds1188	2741160	cell division protein FtsL	1253	3211	387	505	1999	2141	1	0	0	4
cds1189	2741161	UDP-N-acetylmuramoylalanyl-D-glutamyl-2%2C6-diaminopimelate--D-alanyl-D-alanyl ligase	1683	4454	1000	1268	4203	4603	1	1	4	12
cds1190	2741162	cell cycle protein FtsW	775	1945	947	1159	1993	2151	0	4	2	6
cds1191	2741163	cell division protein FtsQ	510	1398	465	543	1141	1251	0	0	3	8
cds1192	2741164	cell division protein FtsA	2298	5460	2189	2808	5798	6597	0	3	4	16
cds1193	2741165	cell division protein FtsZ	3213	8209	4751	5848	9782	10352	3	19	12	40
cds1194	2741166	integrase/recombinase XerD	1355	3337	1093	1382	4167	4157	0	0	3	15
cds1195	2740100	TPR	1099	2654	1094	1419	2946	3262	1	0	3	9
cds1196	2740101	DNA processing protein DprA	517	1194	923	1132	1873	1891	0	9	3	4
cds1197	2740102	DNA topoisomerase I	3064	7421	2323	3014	8012	8647	0	8	3	15
cds1198	2740103	phage integrase family site specific recombinase	488	1285	410	531	1456	1652	1	5	0	6
cds1199	2740104	ATP-dependent protease peptidase subunit	1006	2510	778	960	2777	3014	7	9	4	6
cds1200	2740105	ATP-dependent protease ATP-binding subunit HslU	2116	5700	2570	3418	6314	6537	6	21	9	18
cds1201	2740106	flagellar basal-body rod protein FlgB	3509	9065	2610	3383	11805	13808	11	29	4	22
cds1202	2740107	flagellar basal body rod protein FlgC	992	2550	1404	1813	4414	4763	15	53	3	10
cds1203	2740108	flagellar hook-basal body protein FliE	2231	5467	2833	3765	9590	10406	18	95	3	20
cds1204	2740109	flagellar MS-ring protein	9943	25785	9931	12349	31253	33727	12	20	24	53
cds1205	2740110	flagellar motor switch protein G	5543	14531	6346	7530	20358	19882	3	4	21	33
cds1206	2740111	flagellar assembly protein H	3064	7690	1988	2450	8252	8872	3	8	2	19
cds1207	2740112	flagellum-specific ATP synthase FliI	1976	4888	1615	1909	5563	5550	3	4	11	10
cds1208	2740113	flagellar protein FliJ	300	747	155	166	620	699	0	1	0	0
cds1209	2740114	hypothetical protein	1053	2733	428	409	2037	2265	0	0	2	9
cds1210	2740115	glycosyl hydrolase	236	607	105	137	514	527	0	2	0	3
cds1211	2740116	iron-dependent transcriptional regulator	46	196	41	67	117	113	0	2	0	2
cds1212	2740117	zinc ABC transporter permease	126	242	77	138	169	210	0	5	0	1
cds1213	2740118	zinc ABC transporter permease	116	251	64	89	150	128	0	3	0	6
cds1214	2741167	zinc ABC transporter ATP-binding protein	219	476	160	198	282	306	1	69	0	2
cds1215	2741168	zinc ABC transporter periplasmic zinc-binding protein	330	848	231	289	522	530	0	16	4	6
cds1216	2741169	hypothetical protein	1410	3798	465	549	1943	2263	1	5	0	9
cds1217	2741170	pentapeptide repeat-containing protein	221	692	83	124	425	456	0	0	0	4
cds1218	2741171	hypothetical protein	235	652	136	155	460	513	0	0	0	1
cds1219	2741172	hypothetical protein	109	289	72	65	220	236	0	0	0	0
cds1220	2741173	hypothetical protein	1468	3798	1371	1800	3280	3814	0	1	3	1
cds1221	2741174	hypothetical protein	2810	7348	5239	6187	8965	9112	6	0	11	11
cds1222	2741175	hypothetical protein	21	112	32	17	58	53	0	10	0	0
cds1223	2741176	hypothetical protein	885	2194	541	743	1361	1759	0	0	1	0
cds1224	2741177	hypothetical protein	373	1203	642	981	1208	1179	0	0	0	0
cds1225	2741178	triosephosphate isomerase	1825	4594	2661	3245	4329	4556	8	10	1	32
cds1226	2741179	hypothetical protein	9312	24644	11695	14040	25563	25768	0	5	7	25
cds1227	2741180	preprotein translocase subunit SecG	10234	23915	13612	18388	37319	39387	17	92	22	91
cds1228	2741181	hypothetical protein	6	14	3	2	2	6	0	0	0	0
cds1229	2741182	PhoH protein	1337	3264	1181	1388	3057	3174	5	3	2	13
cds1230	2741183	hypothetical protein	2233	5765	1837	2413	5533	6097	4	13	1	19
cds1231	2741184	metalloprotease	346	995	134	189	804	901	0	1	0	1
cds1232	2741185	hemolysin C	643	1654	540	706	1826	1993	4	8	8	6
cds1233	2741420	TPR	969	2424	1062	1275	2858	2702	1	10	5	19
cds1234	2741421	hypothetical protein	3245	8430	1339	1736	5100	6060	0	4	1	23
cds1235	2741422	lipoprotein	10138	26139	24191	29439	25088	26830	52	2	19	75
cds1236	2741423	hypothetical protein	1483	4103	3491	4750	4580	4785	30	45	3	6
cds1237	2741424	hypothetical protein	2470	6100	708	821	4349	4267	2	0	0	8
cds1238	2741425	hypothetical protein	148	385	51	74	326	354	0	1	0	1
cds1239	2741426	batA protein	179	450	65	102	413	404	1	0	0	1
cds1240	2741427	batB protein	275	735	103	140	654	714	0	0	2	1
cds1241	2741428	lipoprotein	84	169	19	22	130	156	0	0	0	1
cds1242	2741429	hypothetical protein	160	357	61	85	262	273	0	0	1	4
cds1243	2741430	Smr	36	87	15	12	61	64	0	2	1	0
cds1244	2741431	hypothetical protein	945	2368	519	619	1400	1754	0	0	2	12
cds1245	2741432	hypothetical protein	580	1557	369	492	1068	1246	0	0	0	9
cds1246	2741433	hypothetical protein	184	479	106	136	269	281	0	0	0	4
cds1247	2741434	grdX protein	95	260	49	69	169	203	0	0	0	2
cds1248	2741435	amino acid carrier	32925	80817	34608	44377	87561	92779	17	63	41	132
cds1249	2741436	cholinephosphate cytidylyltransferase/choline kinase	257	665	117	164	814	838	0	8	4	1
cds1250	2741437	choline/carnitine/betaine transporter	117	296	92	90	335	361	2	5	1	3
cds1251	2741438	hypothetical protein	0	0	3	0	0	2	0	0	0	0
cds1252	2741439	hypothetical protein	520	1218	132	238	1034	1107	0	2	0	0
cds1253	2740557	hypothetical protein	870	2150	362	526	1504	1595	2	4	4	4
cds1254	2740558	4-hydroxy-3-methylbut-2-en-1-yl diphosphate synthase (flavodoxin)	2639	6998	1161	1273	5343	5809	3	21	2	9
cds1255	2740559	phosphoribosylaminoimidazole synthetase	1280	3248	1271	1596	2878	3187	2	9	3	9
cds1256	2740560	phosphoribosylamine--glycine ligase	1558	3954	1659	2094	3808	4229	2	14	2	10
cds1257	2740561	type II restriction endonuclease TdeI	347	877	100	100	575	588	0	0	0	1
cds1258	2740562	hypothetical protein	617	1653	197	273	1001	1047	0	0	0	2
cds1259	2740563	hypothetical protein	1569	3676	574	748	2838	3290	0	0	2	0
cds1260	2740564	oligopeptide/dipeptide ABC transporter ATP-binding protein	684	1823	297	306	1606	1899	0	4	1	0
cds1261	2740565	oligopeptide/dipeptide ABC transporter ATP-binding protein	1292	3213	649	662	2764	2892	3	14	6	1
cds1262	2740566	oligopeptide/dipeptide ABC transporter peptide-binding protein	12504	31385	4927	6299	20673	22032	4	25	10	5
cds1263	2740567	oligopeptide/dipeptide ABC transporter permease	1181	3118	277	406	2010	2179	0	2	4	0
cds1264	2740568	oligopeptide/dipeptide ABC transporter permease	527	1526	193	282	994	1180	0	1	0	0
cds1265	2740569	hypothetical protein	0	3	1	0	1	0	0	0	0	0
cds1266	2740570	Fe-hydrogenase large subunit	1427	3623	920	1291	3259	3516	0	5	3	1
cds1267	2740571	hypothetical protein	357	873	614	677	940	851	2	4	1	2
cds1268	2740572	phosphoribosylformylglycinamidine synthase II	3508	8948	7030	8991	9480	9883	7	12	10	30
cds1269	2740573	hypothetical protein	417	1005	286	254	647	701	0	0	2	1
cds1270	2740574	hypothetical protein	179	550	186	178	269	296	0	0	0	0
cds1271	2740575	hypothetical protein	1135	3014	727	869	1714	1889	0	0	0	7
cds1272	2740576	extracellular solute-binding lipoprotein	1867	4565	1431	1894	3653	3936	0	1	5	12
cds1273	2741038	methyl-accepting chemotaxis protein	1286	3112	1290	1629	2534	2639	3	5	11	7
cds1274	2741039	flagellar motor switch protein FliG	1701	4435	1360	2011	3421	4127	1	0	1	3
cds1275	2741040	TPR	3886	9327	1937	2676	6656	8189	1	1	3	10
cds1276	2741041	transcription-repair coupling factor	718	1951	474	577	1864	1986	2	12	2	4
cds1277	2741042	CAAX amino terminal protease	31	52	21	23	18	26	0	0	0	0
cds1278	2741043	hypothetical protein	2	10	7	3	13	9	0	0	0	0
cds1279	2741044	hypothetical protein	1288	3418	1921	2490	2868	3170	0	0	0	0
cds1280	2741045	hypothetical protein	124	324	97	114	205	219	0	1	0	2
cds1281	2741046	TldD/PmbA	1286	3256	1203	1586	2906	3086	1	18	8	15
cds1282	2741047	TldD/PmbA	3520	9039	4470	5562	8442	8773	14	55	15	33
cds1283	2741048	phosphocarrier protein HPr	378	1044	419	515	970	1047	2	2	0	2
cds1284	2741050	ribosomal subunit interface protein	3188	7403	4416	6141	8588	10669	3	5	2	15
cds1285	2741051	LysM/M23/M37 peptidase	362	1060	241	382	1012	1159	0	6	1	6
cds1286	2741052	cyclic nucleotide binding	820	2368	497	591	1878	1934	2	0	1	7
cds1287	2741053	hypothetical protein	1568	4034	1429	1793	4245	4968	0	1	8	18
cds1288	2741054	hypothetical protein	1045	2762	918	1314	2560	3089	0	3	3	6
cds1289	2741055	DNA repair protein RecN	4077	10630	3520	4676	10462	11417	4	39	15	31
cds1290	2741056	hemerythrin	629	1522	511	646	936	1177	0	0	0	8
cds1291	2741057	hypothetical protein	0	2	0	1	0	0	0	0	0	0
cds1292	2739562	hypothetical protein	282	744	476	662	586	723	0	0	0	0
cds1293	2739563	DNA-binding protein	94	211	73	120	160	152	0	0	0	0
cds1294	2739564	hypothetical protein	259	631	163	196	458	499	0	0	0	3
cds1295	2739565	hypothetical protein	1037	2701	621	819	1999	2313	0	4	1	5
cds1296	2739566	transketolase	4164	10770	6391	7663	10979	11384	0	13	16	17
cds1297	2739567	modulator of DNA gyrase	2713	6724	2720	3317	6499	6740	0	22	9	8
cds1298	2739568	modulator of DNA gyrase	2238	5660	2289	2617	6610	6696	3	4	5	17
cds1299	2739569	ABC transporter ATP-binding protein/permease	972	2442	769	947	1989	2347	0	0	0	4
cds1300	2739570	hypothetical protein	2127	5203	1893	2411	4578	4976	3	10	4	11
cds1301	2739571	signal peptidase I	182	430	189	225	373	378	0	0	3	3
cds1302	2739572	penicillin-binding protein	1073	2764	944	1182	2727	2565	0	13	3	8
cds1303	2739573	hypothetical protein	239	605	142	167	550	587	0	1	0	4
cds1304	2739574	hypothetical protein	7	26	4	1	18	22	0	0	0	0
cds1305	2739575	hypothetical protein	26	85	19	24	42	52	0	0	0	0
cds1306	2739576	hypothetical protein	1570	4330	1347	1800	3208	3453	1	0	3	14
cds1307	2739577	hypothetical protein	911	2332	955	1150	2002	1962	0	0	2	12
[truncated: 1,460 more rows]

## Sheet: 7. Tde DEG perio. vs vitro
genes	logFC	logCPM	PValue	FDR	CDS	product	VF
[truncated: 2,768 more rows]

[truncated: 11 more sheets: 8. Tde GO, 9. Fnu exp, 10. Fnu DEG perio. vs vitro, 11. Fnu DEG health vs vitro, 12. Fnu DEG perio. vs health, 13. Fnu perio. vs vitro GO, 14. Fnu perio. vs health GO, 15. SNP INDEL, 16. Pgi_variants, 17. Tde_variants, 18. Fnu_variants]
